# Supplementary material for: Taxonomic novelties of Dothiorella and additions to Botryosphaeriaceae from Yunnan, China
Source: MycoKeys. 2026 Mar 30;130:287–313. doi: 10.3897/mycokeys.130.183564 (PMC13054335; doi:10.3897/mycokeys.130.183564)
Supplement: XML Treatment for Dothiorella fusiformis [file mycokeys.130.183564-treatment1.xml]

<!DOCTYPE tp:taxon-treatment
  PUBLIC "-//TaxonX//DTD Taxonomic Treatment Publishing DTD v0 20100105//EN" "tax-treatment-NSO.dtd">
<tp:taxon-treatment xmlns:tp="http://www.plazi.org/taxpub"><tp:treatment-meta><kwd-group><label>Taxon classification</label><kwd>
                <named-content content-type="kingdom">Fungi</named-content>
              </kwd><kwd>
                <named-content content-type="order">Botryosphaeriales</named-content>
              </kwd><kwd>
                <named-content content-type="family">Botryosphaeriaceae</named-content>
              </kwd></kwd-group><mixed-citation publication-type="journal"><person-group><name><surname>Rathnayaka</surname><given-names>Achala R.</given-names></name><name><surname>Liu</surname><given-names>Jianwei</given-names></name><name><surname>Yan</surname><given-names>Zhuyue</given-names></name><name><surname>Yang</surname><given-names>Shimei</given-names></name><name><surname>Yuan</surname><given-names>Jing</given-names></name><name><surname>Shi</surname><given-names>Xiaofei</given-names></name><name><surname>Wan</surname><given-names>Shanping</given-names></name><name><surname>Dai</surname><given-names>Dongqin</given-names></name><name><surname>Senanayake</surname><given-names>Indunil C.</given-names></name><name><surname>Yu</surname><given-names>Fuqiang</given-names></name></person-group><article-title>Taxonomic novelties of <italic><tp:taxon-name><tp:taxon-name-part taxon-name-part-type="genus" reg="Dothiorella">Dothiorella</tp:taxon-name-part></tp:taxon-name></italic> and additions to <tp:taxon-name><tp:taxon-name-part taxon-name-part-type="family" reg="Botryosphaeriaceae">Botryosphaeriaceae</tp:taxon-name-part></tp:taxon-name> from Yunnan, China</article-title><source>MycoKeys</source><day>30</day><month>03</month><year>2026</year><volume>130</volume><fpage>287</fpage><lpage>313</lpage><pub-id pub-id-type="doi">10.3897/mycokeys.130.183564</pub-id></mixed-citation></tp:treatment-meta><tp:nomenclature><tp:taxon-name><object-id xmlns:xlink="http://www.w3.org/1999/xlink" content-type="arpha" xlink:type="simple">5E17FAFB-35C3-5A95-8F29-CE0A5AEBD945</object-id>
                    		<tp:taxon-name-part taxon-name-part-type="genus" reg="Dothiorella">Dothiorella</tp:taxon-name-part> <tp:taxon-name-part taxon-name-part-type="species" reg="fusiformis">fusiformis</tp:taxon-name-part>
                    	
                    		<object-id xmlns:xlink="http://www.w3.org/1999/xlink" xlink:type="simple">Index Fungorum: IF904781</object-id>
                    	</tp:taxon-name><tp:taxon-authority>Rathnayaka &amp; F. Q. Yu</tp:taxon-authority><tp:taxon-status xmlns:xlink="http://www.w3.org/1999/xlink" xlink:type="simple">sp. nov.</tp:taxon-status><xref ref-type="fig" rid="F3">Figs 3</xref><xref ref-type="fig" rid="F4">, 4</xref></tp:nomenclature><tp:treatment-sec sec-type="Etymology"><title>Etymology.</title><p>The epithet refers to fusiform-shaped ascospores.</p></tp:treatment-sec><tp:treatment-sec sec-type="Holotype"><title>Holotype.</title><p><abbrev xmlns:xlink="http://www.w3.org/1999/xlink" xlink:title="Kunming Institute of Botany Academia Sinica" xlink:type="simple">HKAS</abbrev> 151748.</p></tp:treatment-sec><tp:treatment-sec sec-type="Description"><title>Description.</title><p><bold><italic>Saprobic</italic></bold> on dead twigs of <italic><tp:taxon-name><tp:taxon-name-part taxon-name-part-type="genus" reg="Thalictrum">Thalictrum</tp:taxon-name-part></tp:taxon-name></italic> sp. <bold><italic>Sexual morph</italic>: <italic>Ascomata</italic></bold> 190–250 μm high × 190–225 μm diam. (x̄ = 220 × 200 μm, n = 10), immersed to erumpent through host tissue, globose, solitary and scattered, black, unilocular. <bold><italic>Peridium</italic></bold> 20–35 μm wide, composed of two layers, outer layer consists of thick-walled, dark brown to brown cells of <italic>textura angularis</italic>, inner layer composed of thin-walled, pale brown to hyaline cells of <italic>textura angularis</italic>. <bold><italic>Hamathecium</italic></bold> comprising numerous 3–5 μm wide, hyaline, septate, unbranched pseudoparaphyses. <bold><italic>Asci</italic></bold> 80–91 × 17–20 μm (x̄ = 87 × 19 μm, n = 30), 8 or 4-spored, bitunicate, fissitunicate, cylindrical-clavate to clavate, short-pedicellate, apically rounded, with ocular chamber. <bold><italic>Ascospores</italic></bold> 13–18 × 6–10 μm (x̄ = 16 × 5 μm, n = 30), length/width (l/w) ratio = 3.2, overlapping 2–3-seriate, broadly fusiform, straight or slightly curved, initially hyaline and aseptate, becoming dark brown and 1-septate at maturity, slightly constricted at the septum, rough-walled. <bold><italic>Asexual morph</italic></bold>: <italic>Saprobic</italic> on the dead twigs of <italic><tp:taxon-name><tp:taxon-name-part taxon-name-part-type="genus" reg="Thalictrum">Thalictrum</tp:taxon-name-part></tp:taxon-name></italic> sp. Coelomycetous. <bold><italic>Conidiomata</italic></bold> 295–325 μm high × 310–375 μm diam. (x̄ = 310 × 350 μm, n = 10), pycnidial, solitary, globose, formed in uniloculate stromata, immersed to erumpent through host tissue. <bold><italic>Conidiomatal wall</italic></bold> 20–38 μm diam., 4–6 layers, consists of outer layers of thick-walled, dark brown to brown cells of <italic>textura angularis</italic>, inner layers consists of thin-walled, pale brown to hyaline cells of <italic>textura angularis</italic>. <bold><italic>Conidiophores</italic></bold> usually reduced to conidiogenous cells. <bold><italic>Conidiogenous cells</italic></bold> 10–4 μm high × 3–5 μm diam. (x̄ = 6 × 4 μm, n = 15), lining the pycnidial cavity, holoblastic, hyaline, cylindrical, discrete, determinate, smooth-walled. <bold><italic>Conidia</italic></bold> 10–18 × 5–7 μm (x̄ = 15 × 6 μm, n = 25, l/w = 2.5), oblong to ellipsoidal, straight or slightly curved, rounded at both ends, initially hyaline and aseptate, becoming dark brown often while attached to conidiogenous cell, slightly constricted at the septum, guttulate.</p></tp:treatment-sec><tp:treatment-sec sec-type="Culture characteristics"><title>Culture characteristics.</title><p>Ascospores germinating on <abbrev xmlns:xlink="http://www.w3.org/1999/xlink" xlink:title="potato dextrose agar" xlink:type="simple">PDA</abbrev> within 24 h. Germ tubes produced at one side of ascospore. Colonies on <abbrev xmlns:xlink="http://www.w3.org/1999/xlink" xlink:title="potato dextrose agar" xlink:type="simple">PDA</abbrev> reaching 3–3.5 cm diam. after 4 days at 25 °C, colonies circular in shape, medium dense, flat or effuse, slightly raised, fluffy to fairly fluffy, aerial, white in middle and black in outer layer in both upper and lower sides (Fig. <xref ref-type="fig" rid="F3">3</xref>). Conidia germinating on <abbrev xmlns:xlink="http://www.w3.org/1999/xlink" xlink:title="potato dextrose agar" xlink:type="simple">PDA</abbrev> within 24 h. Germ tubes produced at one side of Conidia. Colonies on <abbrev xmlns:xlink="http://www.w3.org/1999/xlink" xlink:title="potato dextrose agar" xlink:type="simple">PDA</abbrev> reaching 2–3.5 cm diam. after 5 days at 25 °C, colonies circular in shape, medium dense, flat or effuse, slightly raised, fluffy to fairly fluffy, aerial, black in both upper and lower sides (Fig. <xref ref-type="fig" rid="F4">4</xref>).</p><fig id="F3" position="float" orientation="portrait"><object-id xmlns:xlink="http://www.w3.org/1999/xlink" content-type="doi" xlink:type="simple">10.3897/mycokeys.130.183564.figure3</object-id><object-id xmlns:xlink="http://www.w3.org/1999/xlink" content-type="arpha" xlink:type="simple">D89E7B10-1274-58B6-987C-4BB209F61293</object-id><label>Figure 3.</label><caption><p><italic><tp:taxon-name><tp:taxon-name-part taxon-name-part-type="genus" reg="Dothiorella">Dothiorella</tp:taxon-name-part> <tp:taxon-name-part taxon-name-part-type="species" reg="fusiformis">fusiformis</tp:taxon-name-part></tp:taxon-name></italic> (<abbrev xmlns:xlink="http://www.w3.org/1999/xlink" xlink:title="Kunming Institute of Botany Academia Sinica" xlink:type="simple">HKAS</abbrev> 151748, Holotype, sexual morph) on dead twig of <italic><tp:taxon-name><tp:taxon-name-part taxon-name-part-type="genus" reg="Thalictrum">Thalictrum</tp:taxon-name-part></tp:taxon-name></italic> sp. <bold>a</bold>. Natural host substrate; <bold>b, c</bold>. Appearance of ascostromata on the host; <bold>d, e</bold>. A section through an ascoma; <bold>f</bold>. Peridium; <bold>g</bold>. Pseudoparaphyses; <bold>h–l</bold>. Asci; <bold>m–q</bold>. Ascospores; <bold>r</bold>. A germinated ascospore; <bold>s, t</bold>. Colony on <abbrev xmlns:xlink="http://www.w3.org/1999/xlink" xlink:title="potato dextrose agar" xlink:type="simple">PDA</abbrev> (<bold>s</bold>. Upper; <bold>t</bold>. Lower views). Scale bars: 1 mm (<bold>b</bold>); 500 μm (<bold>c</bold>); 200 μm (<bold>d</bold>); 100 μm (<bold>e</bold>); 20 μm (<bold>f, h–l</bold>); 10 μm (<bold>g, r</bold>); 5 μm (<bold>m–q</bold>).</p></caption><graphic xmlns:xlink="http://www.w3.org/1999/xlink" xlink:href="mycokeys-130-287-g003.jpg" id="oo_1573462.jpg" position="float" orientation="portrait" xlink:type="simple"><uri content-type="original_file" xlink:type="simple">https://binary.pensoft.net/fig/1573462</uri></graphic></fig><fig id="F4" position="float" orientation="portrait"><object-id xmlns:xlink="http://www.w3.org/1999/xlink" content-type="doi" xlink:type="simple">10.3897/mycokeys.130.183564.figure4</object-id><object-id xmlns:xlink="http://www.w3.org/1999/xlink" content-type="arpha" xlink:type="simple">444E58C3-2770-59E1-BE1E-8345BCB5250F</object-id><label>Figure 4.</label><caption><p><italic><tp:taxon-name><tp:taxon-name-part taxon-name-part-type="genus" reg="Dothiorella">Dothiorella</tp:taxon-name-part> <tp:taxon-name-part taxon-name-part-type="species" reg="fusiformis">fusiformis</tp:taxon-name-part></tp:taxon-name></italic> (<abbrev xmlns:xlink="http://www.w3.org/1999/xlink" xlink:title="Kunming Institute of Botany Academia Sinica" xlink:type="simple">HKAS</abbrev> 151752, asexual morph) on dead twig of <italic><tp:taxon-name><tp:taxon-name-part taxon-name-part-type="genus" reg="Thalictrum">Thalictrum</tp:taxon-name-part></tp:taxon-name></italic> sp. <bold>a</bold>. Natural host substrate; <bold>b, c</bold>. Conidiomata on the host surface; <bold>d</bold>. A vertical section through conidioma; <bold>e</bold>. Peridium of conidioma; <bold>f–l</bold>. Conidia attached to conidiogenous cells; <bold>m–t</bold>. Conidia; <bold>u</bold>. Germinated conidia; <bold>v, w</bold>. Colony on <abbrev xmlns:xlink="http://www.w3.org/1999/xlink" xlink:title="potato dextrose agar" xlink:type="simple">PDA</abbrev> (<bold>v</bold>. Upper; <bold>w</bold>. Lower views). Scale bars: 1 mm (<bold>b</bold>); 200 μm (<bold>c</bold>); 100 μm (<bold>d</bold>); 20 μm (<bold>e</bold>); 10 μm (<bold>f–u</bold>).</p></caption><graphic xmlns:xlink="http://www.w3.org/1999/xlink" xlink:href="mycokeys-130-287-g004.jpg" id="oo_1573463.jpg" position="float" orientation="portrait" xlink:type="simple"><uri content-type="original_file" xlink:type="simple">https://binary.pensoft.net/fig/1573463</uri></graphic></fig></tp:treatment-sec><tp:treatment-sec sec-type="Material examined"><title>Material examined.</title><p>China • Yunnan Province, Pu’er City, Xiaoheijiang Forest Park, lives on dead twigs of <italic><tp:taxon-name><tp:taxon-name-part taxon-name-part-type="genus" reg="Thalictrum">Thalictrum</tp:taxon-name-part></tp:taxon-name></italic> sp. (<tp:taxon-name><tp:taxon-name-part taxon-name-part-type="family" reg="Ranunculaceae">Ranunculaceae</tp:taxon-name-part></tp:taxon-name>), 25 September 2025, Achala Rathnayaka, AS80 (<abbrev xmlns:xlink="http://www.w3.org/1999/xlink" xlink:title="Kunming Institute of Botany Academia Sinica" xlink:type="simple">HKAS</abbrev> 151748, <bold>holotype</bold>), ex-type living culture GBWSCCF120274; <italic>ibid</italic>., AS82 (<abbrev xmlns:xlink="http://www.w3.org/1999/xlink" xlink:title="Kunming Institute of Botany Academia Sinica" xlink:type="simple">HKAS</abbrev> 151752), living culture GBWSCCF120275.</p></tp:treatment-sec><tp:treatment-sec sec-type="Notes"><title>Notes.</title><p>In the multi-gene phylogeny of combined <abbrev xmlns:xlink="http://www.w3.org/1999/xlink" xlink:title="large subunit of nuclear ribosomal RNA" xlink:type="simple">LSU</abbrev>, <abbrev xmlns:xlink="http://www.w3.org/1999/xlink" xlink:title="internal transcribed spacers region" xlink:type="simple">ITS</abbrev>, <italic>tef</italic>1-α and <italic>β-tubulin</italic> analyses, our novel strains (GBWSCCF120274/<abbrev xmlns:xlink="http://www.w3.org/1999/xlink" xlink:title="Kunming Institute of Botany Academia Sinica" xlink:type="simple">HKAS</abbrev> 151748/GBWSCCF120275/<abbrev xmlns:xlink="http://www.w3.org/1999/xlink" xlink:title="Kunming Institute of Botany Academia Sinica" xlink:type="simple">HKAS</abbrev> 151752) formed a separate clade sister to <italic><tp:taxon-name><tp:taxon-name-part taxon-name-part-type="genus" reg="Dothiorella">D.</tp:taxon-name-part> <tp:taxon-name-part taxon-name-part-type="species" reg="alpina">alpina</tp:taxon-name-part></tp:taxon-name></italic> (CGMCC 3.18001) with 94% <abbrev xmlns:xlink="http://www.w3.org/1999/xlink" xlink:title="maximum likelihood" xlink:type="simple">ML</abbrev> bootstrap and 0.98 <abbrev xmlns:xlink="http://www.w3.org/1999/xlink" xlink:title="posterior probabilities" xlink:type="simple">PP</abbrev> support (Fig. <xref ref-type="fig" rid="F1">1</xref>, Group A). When comparing the basepair (<abbrev xmlns:xlink="http://www.w3.org/1999/xlink" xlink:title="basepair" xlink:type="simple">bp</abbrev>) differences between our new isolate (<abbrev xmlns:xlink="http://www.w3.org/1999/xlink" xlink:title="Kunming Institute of Botany Academia Sinica" xlink:type="simple">HKAS</abbrev> 151748) and <italic><tp:taxon-name><tp:taxon-name-part taxon-name-part-type="genus" reg="Dothiorella">D.</tp:taxon-name-part> <tp:taxon-name-part taxon-name-part-type="species" reg="alpina">alpina</tp:taxon-name-part></tp:taxon-name></italic> (CGMCC 3.18001), <abbrev xmlns:xlink="http://www.w3.org/1999/xlink" xlink:title="internal transcribed spacers region" xlink:type="simple">ITS</abbrev> shows around 2.1% (10/478) differences (without gaps). Also, <abbrev xmlns:xlink="http://www.w3.org/1999/xlink" xlink:title="basepair" xlink:type="simple">bp</abbrev> comparison between <abbrev xmlns:xlink="http://www.w3.org/1999/xlink" xlink:title="Kunming Institute of Botany Academia Sinica" xlink:type="simple">HKAS</abbrev> 151748/GBWSCCF120274 and <abbrev xmlns:xlink="http://www.w3.org/1999/xlink" xlink:title="Kunming Institute of Botany Academia Sinica" xlink:type="simple">HKAS</abbrev> 151752/GBWSCCF120275 revealed that 0.2% (1/490) and 0.1% (1/852) differences in the <abbrev xmlns:xlink="http://www.w3.org/1999/xlink" xlink:title="internal transcribed spacers region" xlink:type="simple">ITS</abbrev> and <abbrev xmlns:xlink="http://www.w3.org/1999/xlink" xlink:title="large subunit of nuclear ribosomal RNA" xlink:type="simple">LSU</abbrev>, respectively. Phylogenetically closely related <italic><tp:taxon-name><tp:taxon-name-part taxon-name-part-type="genus" reg="Dothiorella">Dothiorella</tp:taxon-name-part> <tp:taxon-name-part taxon-name-part-type="species" reg="alpina">alpina</tp:taxon-name-part></tp:taxon-name></italic>, has been recorded only from its asexual morph by <xref ref-type="bibr" rid="B21">Hyde et al. (2020)</xref> in <italic><tp:taxon-name><tp:taxon-name-part taxon-name-part-type="genus" reg="Ipomoea">Ipomoea</tp:taxon-name-part></tp:taxon-name></italic> sp., Yunnan Province, China. Morphologically, the asexual morph of our new collection (<abbrev xmlns:xlink="http://www.w3.org/1999/xlink" xlink:title="Kunming Institute of Botany Academia Sinica" xlink:type="simple">HKAS</abbrev> 151752) differs from <italic><tp:taxon-name><tp:taxon-name-part taxon-name-part-type="genus" reg="Dothiorella">D.</tp:taxon-name-part> <tp:taxon-name-part taxon-name-part-type="species" reg="alpina">alpina</tp:taxon-name-part></tp:taxon-name></italic> (KUN-<abbrev xmlns:xlink="http://www.w3.org/1999/xlink" xlink:title="Kunming Institute of Botany Academia Sinica" xlink:type="simple">HKAS</abbrev> 102212) by the size of conidiomata (295–325 μm high × 310–375 μm diam. vs. 135–245 µm high × 150–235 μm diam.) (<xref ref-type="bibr" rid="B21">Hyde et al. 2020</xref>). In considering the conidial morphology, <italic><tp:taxon-name><tp:taxon-name-part taxon-name-part-type="genus" reg="Dothiorella">D.</tp:taxon-name-part> <tp:taxon-name-part taxon-name-part-type="species" reg="fusiformis">fusiformis</tp:taxon-name-part></tp:taxon-name></italic> has oblong to ellipsoidal, straight or slightly curved conidia that slightly constricted at the septum, guttulate and with l/w ratio of 2.5 (this study). However, in <italic><tp:taxon-name><tp:taxon-name-part taxon-name-part-type="genus" reg="Dothiorella">D.</tp:taxon-name-part> <tp:taxon-name-part taxon-name-part-type="species" reg="alpina">alpina</tp:taxon-name-part></tp:taxon-name></italic>, the conidia are oblong, occasionally irregular in shape, not constricted at the septa, and with l/w ratio of 2.19 (<xref ref-type="bibr" rid="B21">Hyde et al. 2020</xref>). Thus, based on distinct morphology and phylogenetic evidence, we established our new collection, <italic><tp:taxon-name><tp:taxon-name-part taxon-name-part-type="genus" reg="Dothiorella">D.</tp:taxon-name-part> <tp:taxon-name-part taxon-name-part-type="species" reg="fusiformis">fusiformis</tp:taxon-name-part></tp:taxon-name></italic> as a new species in <italic><tp:taxon-name><tp:taxon-name-part taxon-name-part-type="genus" reg="Dothiorella">Dothiorella</tp:taxon-name-part></tp:taxon-name></italic>. Also, in this study, we introduced both sexual (GBWSCCF120274/ <abbrev xmlns:xlink="http://www.w3.org/1999/xlink" xlink:title="Kunming Institute of Botany Academia Sinica" xlink:type="simple">HKAS</abbrev> 151748) and asexual (GBWSCCF120275/ <abbrev xmlns:xlink="http://www.w3.org/1999/xlink" xlink:title="Kunming Institute of Botany Academia Sinica" xlink:type="simple">HKAS</abbrev> 151752) morphs of <italic><tp:taxon-name><tp:taxon-name-part taxon-name-part-type="genus" reg="Dothiorella">D.</tp:taxon-name-part> <tp:taxon-name-part taxon-name-part-type="species" reg="fusiformis">fusiformis</tp:taxon-name-part></tp:taxon-name></italic>.</p></tp:treatment-sec><tp:treatment-sec><!--Section generated to contain objects referenced in tp:taxon-treatment.--><fig id="F1" position="float" orientation="portrait"><object-id xmlns:xlink="http://www.w3.org/1999/xlink" content-type="doi" xlink:type="simple">10.3897/mycokeys.130.183564.figure1</object-id><object-id xmlns:xlink="http://www.w3.org/1999/xlink" content-type="arpha" xlink:type="simple">9ADC28A4-F35C-536A-98A0-6D2220863C01</object-id><label>Figure 1.</label><caption><p>Phylogenetic tree generated from <abbrev xmlns:xlink="http://www.w3.org/1999/xlink" xlink:title="maximum likelihood" xlink:type="simple">ML</abbrev> analysis based on combined dataset of <abbrev xmlns:xlink="http://www.w3.org/1999/xlink" xlink:title="large subunit of nuclear ribosomal RNA" xlink:type="simple">LSU</abbrev>, <abbrev xmlns:xlink="http://www.w3.org/1999/xlink" xlink:title="internal transcribed spacers region" xlink:type="simple">ITS</abbrev>, <italic>tef</italic>1-α and <italic>β-tubulin</italic>. The tree is rooted to <italic><tp:taxon-name><tp:taxon-name-part taxon-name-part-type="genus" reg="Neofusicoccum">Neofusicoccum</tp:taxon-name-part> <tp:taxon-name-part taxon-name-part-type="species" reg="luteum">luteum</tp:taxon-name-part></tp:taxon-name></italic> (CMW 4165 and CBS 562.26). Bootstrap support values for <abbrev xmlns:xlink="http://www.w3.org/1999/xlink" xlink:title="maximum likelihood" xlink:type="simple">ML</abbrev> ≥ 65% and Posterior probabilities (<abbrev xmlns:xlink="http://www.w3.org/1999/xlink" xlink:title="posterior probabilities" xlink:type="simple">PP</abbrev>) ≥ 0.90 are noted at the nodes. Strain numbers are noted after the species names. Strains isolated in this study are represented as blue and type strains are in bold.</p></caption><graphic xmlns:xlink="http://www.w3.org/1999/xlink" xlink:href="mycokeys-130-287-g001.jpg" id="oo_1573460.jpg" position="float" orientation="portrait" xlink:type="simple"><uri content-type="original_file" xlink:type="simple">https://binary.pensoft.net/fig/1573460</uri></graphic></fig></tp:treatment-sec><ref-list><ref id="B21"><mixed-citation xmlns:xlink="http://www.w3.org/1999/xlink" xlink:type="simple">Hyde KD, de Silva NI, Jeewon R, Bhat DJ, Phookamsak R, Doilom M, Boonmee S, Jayawardena RS, Maharachchikumbura SSN, Senanayake IC, Manawasinghe IS, Liu NG, Abeywickrama PD, Chaiwan N, Karunarathna A, Pem D, Lin CG, Sysouphanthong P, Luo ZL, Wei DP, Wanasinghe DN, Norphanphoun C, Tennakoon DS, Samarakoon MC, Jayasiri SC, Jiang HB, Zeng XY, Li JF, Wijesinghe SN, Devadatha B, Goonasekara ID, Brahmanage RS, Yang EF, Aluthmuhandiram JVS, Dayarathne MC, Marasinghe DS, Li WJ, Dissanayake LS, Dong W, Huanraluek N, Lumyong S, Liu JK, Karunarathna SC, Jones EBG, Al-Sadi AM, Xu JC, Harishchandra D, Sarma VV, Bulgakov TS (2020) AJOM new records and collections of fungi: 1–100. Asian Journal of Mycology 3(1): 22–294. <ext-link xlink:href="10.5943/ajom/3/1/3" ext-link-type="doi" xlink:type="simple">https://doi.org/10.5943/ajom/3/1/3</ext-link></mixed-citation></ref></ref-list></tp:taxon-treatment>
