# Supplementary material for: Taxonomic novelties of Dothiorella and additions to Botryosphaeriaceae from Yunnan, China
Source: MycoKeys. 2026 Mar 30;130:287–313. doi: 10.3897/mycokeys.130.183564 (PMC13054335; doi:10.3897/mycokeys.130.183564)
Supplement: XML Treatment for Dothiorella swieteniae [file mycokeys.130.183564-treatment2.xml]

<!DOCTYPE tp:taxon-treatment
  PUBLIC "-//TaxonX//DTD Taxonomic Treatment Publishing DTD v0 20100105//EN" "tax-treatment-NSO.dtd">
<tp:taxon-treatment xmlns:tp="http://www.plazi.org/taxpub"><tp:treatment-meta><kwd-group><label>Taxon classification</label><kwd>
                <named-content content-type="kingdom">Fungi</named-content>
              </kwd><kwd>
                <named-content content-type="order">Botryosphaeriales</named-content>
              </kwd><kwd>
                <named-content content-type="family">Botryosphaeriaceae</named-content>
              </kwd></kwd-group><mixed-citation publication-type="journal"><person-group><name><surname>Rathnayaka</surname><given-names>Achala R.</given-names></name><name><surname>Liu</surname><given-names>Jianwei</given-names></name><name><surname>Yan</surname><given-names>Zhuyue</given-names></name><name><surname>Yang</surname><given-names>Shimei</given-names></name><name><surname>Yuan</surname><given-names>Jing</given-names></name><name><surname>Shi</surname><given-names>Xiaofei</given-names></name><name><surname>Wan</surname><given-names>Shanping</given-names></name><name><surname>Dai</surname><given-names>Dongqin</given-names></name><name><surname>Senanayake</surname><given-names>Indunil C.</given-names></name><name><surname>Yu</surname><given-names>Fuqiang</given-names></name></person-group><article-title>Taxonomic novelties of <italic><tp:taxon-name><tp:taxon-name-part taxon-name-part-type="genus" reg="Dothiorella">Dothiorella</tp:taxon-name-part></tp:taxon-name></italic> and additions to <tp:taxon-name><tp:taxon-name-part taxon-name-part-type="family" reg="Botryosphaeriaceae">Botryosphaeriaceae</tp:taxon-name-part></tp:taxon-name> from Yunnan, China</article-title><source>MycoKeys</source><day>30</day><month>03</month><year>2026</year><volume>130</volume><fpage>287</fpage><lpage>313</lpage><pub-id pub-id-type="doi">10.3897/mycokeys.130.183564</pub-id></mixed-citation></tp:treatment-meta><tp:nomenclature><tp:taxon-name><object-id xmlns:xlink="http://www.w3.org/1999/xlink" content-type="arpha" xlink:type="simple">E7A94958-8685-5CDD-961C-5D84E96DFC1F</object-id>
                    		<tp:taxon-name-part taxon-name-part-type="genus" reg="Dothiorella">Dothiorella</tp:taxon-name-part> <tp:taxon-name-part taxon-name-part-type="species" reg="swieteniae">swieteniae</tp:taxon-name-part>
                    	
                    		<object-id xmlns:xlink="http://www.w3.org/1999/xlink" xlink:type="simple">Index Fungorum: IF904782</object-id>
                    	</tp:taxon-name><tp:taxon-authority>Rathnayaka &amp; F. Q. Yu</tp:taxon-authority><tp:taxon-status xmlns:xlink="http://www.w3.org/1999/xlink" xlink:type="simple">sp. nov.</tp:taxon-status><xref ref-type="fig" rid="F5">Fig. 5</xref></tp:nomenclature><tp:treatment-sec sec-type="Etymology"><title>Etymology.</title><p>The epithet refers to the host genus “Swietenia”, from which the fungus was collected.</p><fig id="F5" position="float" orientation="portrait"><object-id xmlns:xlink="http://www.w3.org/1999/xlink" content-type="doi" xlink:type="simple">10.3897/mycokeys.130.183564.figure5</object-id><object-id xmlns:xlink="http://www.w3.org/1999/xlink" content-type="arpha" xlink:type="simple">E408379A-363E-5634-B1A9-6900220F2F2F</object-id><label>Figure 5.</label><caption><p><italic><tp:taxon-name><tp:taxon-name-part taxon-name-part-type="genus" reg="Dothiorella">Dothiorella</tp:taxon-name-part> <tp:taxon-name-part taxon-name-part-type="species" reg="swieteniae">swieteniae</tp:taxon-name-part></tp:taxon-name></italic> (<abbrev xmlns:xlink="http://www.w3.org/1999/xlink" xlink:title="Kunming Institute of Botany Academia Sinica" xlink:type="simple">HKAS</abbrev> 151749, holotype) on dead branches of <italic><tp:taxon-name><tp:taxon-name-part taxon-name-part-type="genus" reg="Swietenia">Swietenia</tp:taxon-name-part> <tp:taxon-name-part taxon-name-part-type="species" reg="macrophylla">macrophylla</tp:taxon-name-part></tp:taxon-name></italic>. <bold>a</bold>. Natural host substrate; <bold>b, c</bold>. Conidiomata on the host surface; <bold>d, e</bold>. A vertical section through conidioma; <bold>f</bold>. Peridium of conidioma; <bold>g–k</bold>. Conidia attached to conidiogenous cells; <bold>l–o</bold>. Conidia; <bold>p</bold>. A germinated conidium; <bold>q, r</bold>. Colony on <abbrev xmlns:xlink="http://www.w3.org/1999/xlink" xlink:title="potato dextrose agar" xlink:type="simple">PDA</abbrev> (<bold>q</bold>. Upper; <bold>r</bold>. Lower views). Scale bars: 1 mm (<bold>b</bold>); 500 μm (<bold>c</bold>); 100 μm (<bold>d</bold>); 50 μm (<bold>e</bold>); 10 μm (<bold>f–p</bold>).</p></caption><graphic xmlns:xlink="http://www.w3.org/1999/xlink" xlink:href="mycokeys-130-287-g005.jpg" id="oo_1573464.jpg" position="float" orientation="portrait" xlink:type="simple"><uri content-type="original_file" xlink:type="simple">https://binary.pensoft.net/fig/1573464</uri></graphic></fig></tp:treatment-sec><tp:treatment-sec sec-type="Holotype"><title>Holotype.</title><p><abbrev xmlns:xlink="http://www.w3.org/1999/xlink" xlink:title="Kunming Institute of Botany Academia Sinica" xlink:type="simple">HKAS</abbrev> 151749.</p></tp:treatment-sec><tp:treatment-sec sec-type="Description"><title>Description.</title><p><bold><italic>Saprobic</italic></bold> on dead branches of <italic><tp:taxon-name><tp:taxon-name-part taxon-name-part-type="genus" reg="Swietenia">Swietenia</tp:taxon-name-part> <tp:taxon-name-part taxon-name-part-type="species" reg="macrophylla">macrophylla</tp:taxon-name-part></tp:taxon-name></italic> King. <bold><italic>Sexual morph</italic></bold>: Undetermined. <bold><italic>Asexual morph</italic></bold>: Coelomycetous. <bold><italic>Conidiomata</italic></bold> 110–125 μm high × 150–175 μm diam. (x̄ = 118 × 163 μm, n = 10) pycnidial, solitary, globose to sub globose, formed in uniloculate stromata, immersed, appear as black dots on host surface, ostiolate. <bold><italic>Ostiole</italic></bold> 30–40 μm diam., central, papillate. <bold><italic>Conidiomatal wall</italic></bold> 18–37 μm diam., 3–5 layers, consists of outer layers of thick-walled, dark brown to brown cells of <italic>textura angularis</italic>, inner layers consist of thin-walled, pale brown to hyaline cells of <italic>textura angularis</italic>. <bold><italic>Conidiophores</italic></bold> usually reduced to conidiogenous cells. <bold><italic>Conidiogenous cells</italic></bold> 4–9 μm high × 3–7 μm diam. (x̄ = 7 × 5 μm, n = 20), lining the pycnidial cavity, holoblastic, hyaline, cylindrical, discrete, determinate, smooth-walled. <bold><italic>Conidia</italic></bold> 14–28 μm high × 7–13 μm diam. (x̄ = 21 × 10 μm, n = 20, l/w = 2.1) ellipsoid, straight or slightly curved, rounded at both ends, initially hyaline and aseptate, becoming dark brown and 1-septate often while attached to conidiogenous cell, slightly constricted at the septum, guttulate.</p></tp:treatment-sec><tp:treatment-sec sec-type="Culture characteristics"><title>Culture characteristics.</title><p>Conidia germinating on <abbrev xmlns:xlink="http://www.w3.org/1999/xlink" xlink:title="potato dextrose agar" xlink:type="simple">PDA</abbrev> within 24 h. Germ tubes produced at one side of Conidia. Colonies on <abbrev xmlns:xlink="http://www.w3.org/1999/xlink" xlink:title="potato dextrose agar" xlink:type="simple">PDA</abbrev> reaching 2–3.5 cm diam. after 6 days at 25 °C, colonies circular in shape, medium dense, flat or effuse, slightly raised, fluffy to fairly fluffy, aerial, black in both upper and lower sides.</p></tp:treatment-sec><tp:treatment-sec sec-type="Material examined"><title>Material examined.</title><p>China • Yunnan Province, Sun River National Forest Park, Pu’er City, lives on dead branches of <italic><tp:taxon-name><tp:taxon-name-part taxon-name-part-type="genus" reg="Swietenia">Swietenia</tp:taxon-name-part> <tp:taxon-name-part taxon-name-part-type="species" reg="macrophylla">macrophylla</tp:taxon-name-part></tp:taxon-name></italic> (<tp:taxon-name><tp:taxon-name-part taxon-name-part-type="family" reg="Meliaceae">Meliaceae</tp:taxon-name-part></tp:taxon-name>), 07 July 2025, Achala Rathnayaka, AS12 (<abbrev xmlns:xlink="http://www.w3.org/1999/xlink" xlink:title="Kunming Institute of Botany Academia Sinica" xlink:type="simple">HKAS</abbrev> 151749, <bold>holotype</bold>), ex-type living culture GBWSCCF120263.</p></tp:treatment-sec><tp:treatment-sec sec-type="Notes"><title>Notes.</title><p>Morphologically, our new collection, <italic><tp:taxon-name><tp:taxon-name-part taxon-name-part-type="genus" reg="Dothiorella">Dothiorella</tp:taxon-name-part> <tp:taxon-name-part taxon-name-part-type="species" reg="swieteniae">swieteniae</tp:taxon-name-part></tp:taxon-name></italic> (<abbrev xmlns:xlink="http://www.w3.org/1999/xlink" xlink:title="Kunming Institute of Botany Academia Sinica" xlink:type="simple">HKAS</abbrev> 151749 and GBWSCCF120263) fits with the generic concept of <italic><tp:taxon-name><tp:taxon-name-part taxon-name-part-type="genus" reg="Dothiorella">Dothiorella</tp:taxon-name-part></tp:taxon-name></italic> in having 1-septate, brown conidia attached to the conidiogenous cells (<xref ref-type="bibr" rid="B41">Phillips et al. 2005</xref>; <xref ref-type="bibr" rid="B13">Dissanayake et al. 2016</xref>). Based on multigene phylogeny (<abbrev xmlns:xlink="http://www.w3.org/1999/xlink" xlink:title="large subunit of nuclear ribosomal RNA" xlink:type="simple">LSU</abbrev>, <abbrev xmlns:xlink="http://www.w3.org/1999/xlink" xlink:title="internal transcribed spacers region" xlink:type="simple">ITS</abbrev>, <italic>tef</italic>1-α and <italic>β-tubulin</italic>) this novel taxon forms a distinct lineage basal to <italic><tp:taxon-name><tp:taxon-name-part taxon-name-part-type="genus" reg="Dothiorella">Dothiorella</tp:taxon-name-part></tp:taxon-name></italic> species in group A (Fig. <xref ref-type="fig" rid="F1">1</xref>), <italic>i.e</italic>., <italic><tp:taxon-name><tp:taxon-name-part taxon-name-part-type="genus" reg="Dothiorella">Dothiorella</tp:taxon-name-part> <tp:taxon-name-part taxon-name-part-type="species" reg="acericola">acericola</tp:taxon-name-part></tp:taxon-name></italic> (KUMCC 18-0137), <italic><tp:taxon-name><tp:taxon-name-part taxon-name-part-type="genus" reg="Dothiorella">D.</tp:taxon-name-part> <tp:taxon-name-part taxon-name-part-type="species" reg="alpina">alpina</tp:taxon-name-part></tp:taxon-name></italic> (CGMCC 3.18001), <italic><tp:taxon-name><tp:taxon-name-part taxon-name-part-type="genus" reg="Dothiorella">D.</tp:taxon-name-part> <tp:taxon-name-part taxon-name-part-type="species" reg="citricola">citricola</tp:taxon-name-part></tp:taxon-name></italic> (ICMP16828), <italic><tp:taxon-name><tp:taxon-name-part taxon-name-part-type="genus" reg="Dothiorella">D.</tp:taxon-name-part> <tp:taxon-name-part taxon-name-part-type="species" reg="heterophyllae">heterophyllae</tp:taxon-name-part></tp:taxon-name></italic> (CMW46458), <italic><tp:taxon-name><tp:taxon-name-part taxon-name-part-type="genus" reg="Dothiorella">D.</tp:taxon-name-part> <tp:taxon-name-part taxon-name-part-type="species" reg="hortiarborum">hortiarborum</tp:taxon-name-part></tp:taxon-name></italic> (CFCC 70756), <italic><tp:taxon-name><tp:taxon-name-part taxon-name-part-type="genus" reg="Dothiorella">D.</tp:taxon-name-part> <tp:taxon-name-part taxon-name-part-type="species" reg="fusiformis">fusiformis</tp:taxon-name-part></tp:taxon-name></italic> (GBWSCCF120274), <italic><tp:taxon-name><tp:taxon-name-part taxon-name-part-type="genus" reg="Dothiorella">D.</tp:taxon-name-part> <tp:taxon-name-part taxon-name-part-type="species" reg="magnoliae">magnoliae</tp:taxon-name-part></tp:taxon-name></italic> (CFCC 51563), <italic><tp:taxon-name><tp:taxon-name-part taxon-name-part-type="genus" reg="Dothiorella">D.</tp:taxon-name-part> <tp:taxon-name-part taxon-name-part-type="species" reg="mangifericola">mangifericola</tp:taxon-name-part></tp:taxon-name></italic> (CBS 121760), <italic><tp:taxon-name><tp:taxon-name-part taxon-name-part-type="genus" reg="Dothiorella">D.</tp:taxon-name-part> <tp:taxon-name-part taxon-name-part-type="species" reg="plurivora">plurivora</tp:taxon-name-part></tp:taxon-name></italic> (IRAN1557C), <italic><tp:taxon-name><tp:taxon-name-part taxon-name-part-type="genus" reg="Dothiorella">D.</tp:taxon-name-part> <tp:taxon-name-part taxon-name-part-type="species" reg="rosulata">rosulata</tp:taxon-name-part></tp:taxon-name></italic> (CBS 121760), <italic><tp:taxon-name><tp:taxon-name-part taxon-name-part-type="genus" reg="Dothiorella">D.</tp:taxon-name-part> <tp:taxon-name-part taxon-name-part-type="species" reg="viticola">viticola</tp:taxon-name-part></tp:taxon-name></italic> (WA10NO01), and <italic><tp:taxon-name><tp:taxon-name-part taxon-name-part-type="genus" reg="Dothiorella">D.</tp:taxon-name-part> <tp:taxon-name-part taxon-name-part-type="species" reg="yunnana">yunnana</tp:taxon-name-part></tp:taxon-name></italic> (CGMCC 3.18000) with 85% <abbrev xmlns:xlink="http://www.w3.org/1999/xlink" xlink:title="maximum likelihood" xlink:type="simple">ML</abbrev> and 0.90 <abbrev xmlns:xlink="http://www.w3.org/1999/xlink" xlink:title="posterior probabilities" xlink:type="simple">PP</abbrev> statistical support values (Fig. <xref ref-type="fig" rid="F1">1</xref>). Detailed morphological comparison between species in group A and <italic><tp:taxon-name><tp:taxon-name-part taxon-name-part-type="genus" reg="Dothiorella">D.</tp:taxon-name-part> <tp:taxon-name-part taxon-name-part-type="species" reg="swieteniae">swieteniae</tp:taxon-name-part></tp:taxon-name></italic> is provided in Table <xref ref-type="table" rid="T3">3</xref>. The l/w ratio (2.1) of conidia in <italic><tp:taxon-name><tp:taxon-name-part taxon-name-part-type="genus" reg="Dothiorella">D.</tp:taxon-name-part> <tp:taxon-name-part taxon-name-part-type="species" reg="swieteniae">swieteniae</tp:taxon-name-part></tp:taxon-name></italic> (<abbrev xmlns:xlink="http://www.w3.org/1999/xlink" xlink:title="Kunming Institute of Botany Academia Sinica" xlink:type="simple">HKAS</abbrev> 151749) is similar to <italic><tp:taxon-name><tp:taxon-name-part taxon-name-part-type="genus" reg="Dothiorella">D.</tp:taxon-name-part> <tp:taxon-name-part taxon-name-part-type="species" reg="alpina">alpina</tp:taxon-name-part></tp:taxon-name></italic>, <italic><tp:taxon-name><tp:taxon-name-part taxon-name-part-type="genus" reg="Dothiorella">D.</tp:taxon-name-part> <tp:taxon-name-part taxon-name-part-type="species" reg="citricola">citricola</tp:taxon-name-part></tp:taxon-name></italic> and <italic><tp:taxon-name><tp:taxon-name-part taxon-name-part-type="genus" reg="Dothiorella">D.</tp:taxon-name-part> <tp:taxon-name-part taxon-name-part-type="species" reg="mangifericola">mangifericola</tp:taxon-name-part></tp:taxon-name></italic> (Table <xref ref-type="table" rid="T3">3</xref>). However, when considering the shape and verruculose surface of the conidia, <italic><tp:taxon-name><tp:taxon-name-part taxon-name-part-type="genus" reg="Dothiorella">D.</tp:taxon-name-part> <tp:taxon-name-part taxon-name-part-type="species" reg="swieteniae">swieteniae</tp:taxon-name-part></tp:taxon-name></italic> differs from <italic><tp:taxon-name><tp:taxon-name-part taxon-name-part-type="genus" reg="Dothiorella">D.</tp:taxon-name-part> <tp:taxon-name-part taxon-name-part-type="species" reg="alpina">alpina</tp:taxon-name-part></tp:taxon-name></italic>, <italic><tp:taxon-name><tp:taxon-name-part taxon-name-part-type="genus" reg="Dothiorella">D.</tp:taxon-name-part> <tp:taxon-name-part taxon-name-part-type="species" reg="citricola">citricola</tp:taxon-name-part></tp:taxon-name></italic> and <italic><tp:taxon-name><tp:taxon-name-part taxon-name-part-type="genus" reg="Dothiorella">D.</tp:taxon-name-part> <tp:taxon-name-part taxon-name-part-type="species" reg="mangifericola">mangifericola</tp:taxon-name-part></tp:taxon-name></italic> (Table <xref ref-type="table" rid="T3">3</xref>). Thus, considering the morpho-molecular data analysis, we established <italic><tp:taxon-name><tp:taxon-name-part taxon-name-part-type="genus" reg="Dothiorella">D.</tp:taxon-name-part> <tp:taxon-name-part taxon-name-part-type="species" reg="swieteniae">swieteniae</tp:taxon-name-part></tp:taxon-name></italic> as a new species in <italic><tp:taxon-name><tp:taxon-name-part taxon-name-part-type="genus" reg="Dothiorella">Dothiorella</tp:taxon-name-part></tp:taxon-name></italic>.</p><table-wrap id="T3" position="float" orientation="portrait"><label>Table 3.</label><caption><p>Synopsis of morphological characters of conidia among the <italic><tp:taxon-name><tp:taxon-name-part taxon-name-part-type="genus" reg="Dothiorella">Dothiorella</tp:taxon-name-part> <tp:taxon-name-part taxon-name-part-type="species" reg="swieteniae">swieteniae</tp:taxon-name-part></tp:taxon-name></italic> and species in group A.</p></caption><table><tbody><tr><th rowspan="2" colspan="1">Species</th><th rowspan="1" colspan="4">Conidia</th><th rowspan="2" colspan="1">Reference(s)</th></tr><tr><th rowspan="1" colspan="1">Size (μm)</th><th rowspan="1" colspan="1">Average (μm)</th><th rowspan="1" colspan="1">Ratio (L/W)</th><th rowspan="1" colspan="1">Characters</th></tr><tr><td rowspan="1" colspan="1">
                      <italic>
                        <tp:taxon-name><tp:taxon-name-part taxon-name-part-type="genus" reg="Dothiorella">Dothiorella</tp:taxon-name-part> <tp:taxon-name-part taxon-name-part-type="species" reg="acericola">acericola</tp:taxon-name-part></tp:taxon-name>
                      </italic>
                    </td><td rowspan="1" colspan="1">17–22(–23) × 7–10(–13)</td><td rowspan="1" colspan="1">20.8 × 9.2</td><td rowspan="1" colspan="1">2.2</td><td rowspan="1" colspan="1">Oblong to ellipsoidal, 1-septate, slightly constricted at the septum, smooth-walled</td><td rowspan="1" colspan="1">
                      <xref ref-type="bibr" rid="B45">Phookamsak et al. (2019)</xref>
                    </td></tr><tr><td rowspan="1" colspan="1">
                      <italic>
                        <tp:taxon-name><tp:taxon-name-part taxon-name-part-type="genus" reg="Dothiorella">D.</tp:taxon-name-part> <tp:taxon-name-part taxon-name-part-type="species" reg="alpina">alpina</tp:taxon-name-part></tp:taxon-name>
                      </italic>
                    </td><td rowspan="1" colspan="1">22–25(–28) × 10–12(–13)</td><td rowspan="1" colspan="1">24.4 × 11.1</td><td rowspan="1" colspan="1">2.1</td><td rowspan="1" colspan="1">Oblong with rounded ends, occasionally irregular in shape, 1-septate, smooth-walled</td><td rowspan="1" colspan="1">
                      <xref ref-type="bibr" rid="B21">Hyde et al. (2020)</xref>
                    </td></tr><tr><td rowspan="1" colspan="1">
                      <italic>
                        <tp:taxon-name><tp:taxon-name-part taxon-name-part-type="genus" reg="Dothiorella">D.</tp:taxon-name-part> <tp:taxon-name-part taxon-name-part-type="species" reg="citricola">citricola</tp:taxon-name-part></tp:taxon-name>
                      </italic>
                    </td><td rowspan="1" colspan="1">24–27 × 10–12</td><td rowspan="1" colspan="1">25.8 × 12.2</td><td rowspan="1" colspan="1">2.1</td><td rowspan="1" colspan="1">Oblong to subcylindrical, 1-septate, occasionally slightly constricted at septum, moderately thick walled, externally smooth, internally finely verruculose, ends truncate</td><td rowspan="1" colspan="1">
                      <xref ref-type="bibr" rid="B2">Abdollahzadeh et al. (2014)</xref>
                    </td></tr><tr><td rowspan="1" colspan="1">
                      <italic>
                        <tp:taxon-name><tp:taxon-name-part taxon-name-part-type="genus" reg="Dothiorella">D.</tp:taxon-name-part> <tp:taxon-name-part taxon-name-part-type="species" reg="heterophyllae">heterophyllae</tp:taxon-name-part></tp:taxon-name>
                      </italic>
                    </td><td rowspan="1" colspan="1">18–26 × 8.5–11.5</td><td rowspan="1" colspan="1">22.6 × 9.8</td><td rowspan="1" colspan="1">2.3</td><td rowspan="1" colspan="1">Ellipsoidal, tapering towards a truncated base, 1-septate, septum median, verruculous</td><td rowspan="1" colspan="1">
                      <xref ref-type="bibr" rid="B24">Jami et al. (2019)</xref>
                    </td></tr><tr><td rowspan="1" colspan="1">
                      <italic>
                        <tp:taxon-name><tp:taxon-name-part taxon-name-part-type="genus" reg="Dothiorella">D.</tp:taxon-name-part> <tp:taxon-name-part taxon-name-part-type="species" reg="hortiarborum">hortiarborum</tp:taxon-name-part></tp:taxon-name>
                      </italic>
                    </td><td rowspan="1" colspan="1">10.0–19.0 × 6.0–11.0</td><td rowspan="1" colspan="1">14.9 ± 2.6 × 8.1 ± 1.0</td><td rowspan="1" colspan="1">1.8</td><td rowspan="1" colspan="1">Ovoid with a broadly rounded apex, truncate base, uneven surface, thick-walled, 1-septate, constricted at the septum</td><td rowspan="1" colspan="1">
                      <xref ref-type="bibr" rid="B64">Wu et al. (2024)</xref>
                    </td></tr><tr><td rowspan="1" colspan="1">
                      <italic>
                        <tp:taxon-name><tp:taxon-name-part taxon-name-part-type="genus" reg="Dothiorella">D.</tp:taxon-name-part> <tp:taxon-name-part taxon-name-part-type="species" reg="fusiformis">fusiformis</tp:taxon-name-part></tp:taxon-name>
                      </italic>
                    </td><td rowspan="1" colspan="1">10–18 × 5–7</td><td rowspan="1" colspan="1">15 × 6</td><td rowspan="1" colspan="1">2.5</td><td rowspan="1" colspan="1">Oblong to ellipsoidal, straight or slightly curved, 1-septate slightly constricted at the septum, guttulate</td><td rowspan="1" colspan="1">This study</td></tr><tr><td rowspan="1" colspan="1">
                      <italic>
                        <tp:taxon-name><tp:taxon-name-part taxon-name-part-type="genus" reg="Dothiorella">D.</tp:taxon-name-part> <tp:taxon-name-part taxon-name-part-type="species" reg="magnoliae">magnoliae</tp:taxon-name-part></tp:taxon-name>
                      </italic>
                    </td><td rowspan="1" colspan="1">20.6–22.5 × 10.9–12.0</td><td rowspan="1" colspan="1">21.56 × 11.45</td><td rowspan="1" colspan="1">1.9</td><td rowspan="1" colspan="1">Internally finely verruculose, 1-septate, always deeply constricted at septum, externally smooth</td><td rowspan="1" colspan="1">
                      <xref ref-type="bibr" rid="B67">You et al. (2017)</xref>
                    </td></tr><tr><td rowspan="1" colspan="1">
                      <italic>
                        <tp:taxon-name><tp:taxon-name-part taxon-name-part-type="genus" reg="Dothiorella">D.</tp:taxon-name-part> <tp:taxon-name-part taxon-name-part-type="species" reg="mangifericola">mangifericola</tp:taxon-name-part></tp:taxon-name>
                      </italic>
                    </td><td rowspan="1" colspan="1">17–22 × 8–10</td><td rowspan="1" colspan="1">19 × 9</td><td rowspan="1" colspan="1">2.1</td><td rowspan="1" colspan="1">Subcylindrical to ellipsoid or ovoid, 1-septate, occasionally slightly constricted at septum, internally finely verruculose</td><td rowspan="1" colspan="1">
                      <xref ref-type="bibr" rid="B2">Abdollahzadeh et al. (2014)</xref>
                    </td></tr><tr><td rowspan="1" colspan="1">
                      <italic>
                        <tp:taxon-name><tp:taxon-name-part taxon-name-part-type="genus" reg="Dothiorella">D.</tp:taxon-name-part> <tp:taxon-name-part taxon-name-part-type="species" reg="plurivora">plurivora</tp:taxon-name-part></tp:taxon-name>
                      </italic>
                    </td><td rowspan="1" colspan="1">(17–)18.7–20.6(–21) × (8–)8.5–9.7(–11)</td><td rowspan="1" colspan="1">19.7 × 9</td><td rowspan="1" colspan="1">2.2</td><td rowspan="1" colspan="1">Ellipsoid to ovoid, straight, 1-septate, slightly constricted at the septum, rounded at both ends</td><td rowspan="1" colspan="1">
                      <xref ref-type="bibr" rid="B22">Hyde et al. (2024)</xref>
                    </td></tr><tr><td rowspan="1" colspan="1">
                      <italic>
                        <tp:taxon-name><tp:taxon-name-part taxon-name-part-type="genus" reg="Dothiorella">D.</tp:taxon-name-part> <tp:taxon-name-part taxon-name-part-type="species" reg="rosulata">rosulata</tp:taxon-name-part></tp:taxon-name>
                      </italic>
                    </td><td rowspan="1" colspan="1">(19–)21–24.2(–26.7) × (8–)10–10.5(–13)</td><td rowspan="1" colspan="1">22.6 × 10.4</td><td rowspan="1" colspan="1">2.2</td><td rowspan="1" colspan="1">Ovoid to subcylindrical or ellipsoidal, 1-septate, occasionally constricted at the septum, moderately thick-walled, smooth, mostly guttulate</td><td rowspan="1" colspan="1">
                      <xref ref-type="bibr" rid="B57">Slippers et al. (2014)</xref>
                    </td></tr><tr><td rowspan="1" colspan="1">
                      <italic>
                        <tp:taxon-name><tp:taxon-name-part taxon-name-part-type="genus" reg="Dothiorella">D.</tp:taxon-name-part> <tp:taxon-name-part taxon-name-part-type="species" reg="swieteniae">swieteniae</tp:taxon-name-part></tp:taxon-name>
                      </italic>
                    </td><td rowspan="1" colspan="1">14–28 × 7–13</td><td rowspan="1" colspan="1">21 × 10</td><td rowspan="1" colspan="1">2.1</td><td rowspan="1" colspan="1">Ellipsoid, straight or slightly curved, 1-septate, slightly constricted at the septum, guttulate</td><td rowspan="1" colspan="1">This study</td></tr><tr><td rowspan="1" colspan="1">
                      <italic>
                        <tp:taxon-name><tp:taxon-name-part taxon-name-part-type="genus" reg="Dothiorella">D.</tp:taxon-name-part> <tp:taxon-name-part taxon-name-part-type="species" reg="viticola">viticola</tp:taxon-name-part></tp:taxon-name>
                      </italic>
                    </td><td rowspan="1" colspan="1">(17.5–)19.5–23(–28.5) × (9–)10.5–12.5(–14)</td><td rowspan="1" colspan="1">21.3 × 11.4</td><td rowspan="1" colspan="1">1.9</td><td rowspan="1" colspan="1">Subcylindrical to ellipsoid or ovoid, 1-septate, occasionally slightly constricted at septum, moderately thick-walled, externally smooth, internally finely verruculose, ends rounded, often with a truncate base</td><td rowspan="1" colspan="1">
                      <xref ref-type="bibr" rid="B69">Zhang et al. (2021)</xref>
                    </td></tr><tr><td rowspan="1" colspan="1">
                      <italic>
                        <tp:taxon-name><tp:taxon-name-part taxon-name-part-type="genus" reg="Dothiorella">D.</tp:taxon-name-part> <tp:taxon-name-part taxon-name-part-type="species" reg="yunnana">yunnana</tp:taxon-name-part></tp:taxon-name>
                      </italic>
                    </td><td rowspan="1" colspan="1">19.6–21 × 8.6–9.2</td><td rowspan="1" colspan="1">20.3 × 8.9</td><td rowspan="1" colspan="1">2.3</td><td rowspan="1" colspan="1">Ellipsoid, 1-septate, externally smooth, occasionally slightly constricted at the septum with rounded apex and truncate base</td><td rowspan="1" colspan="1">
                      <xref ref-type="bibr" rid="B68">Zhang et al. (2016)</xref>
                    </td></tr></tbody></table></table-wrap></tp:treatment-sec><tp:treatment-sec><!--Section generated to contain objects referenced in tp:taxon-treatment.--><fig id="F1" position="float" orientation="portrait"><object-id xmlns:xlink="http://www.w3.org/1999/xlink" content-type="doi" xlink:type="simple">10.3897/mycokeys.130.183564.figure1</object-id><object-id xmlns:xlink="http://www.w3.org/1999/xlink" content-type="arpha" xlink:type="simple">9ADC28A4-F35C-536A-98A0-6D2220863C01</object-id><label>Figure 1.</label><caption><p>Phylogenetic tree generated from <abbrev xmlns:xlink="http://www.w3.org/1999/xlink" xlink:title="maximum likelihood" xlink:type="simple">ML</abbrev> analysis based on combined dataset of <abbrev xmlns:xlink="http://www.w3.org/1999/xlink" xlink:title="large subunit of nuclear ribosomal RNA" xlink:type="simple">LSU</abbrev>, <abbrev xmlns:xlink="http://www.w3.org/1999/xlink" xlink:title="internal transcribed spacers region" xlink:type="simple">ITS</abbrev>, <italic>tef</italic>1-α and <italic>β-tubulin</italic>. The tree is rooted to <italic><tp:taxon-name><tp:taxon-name-part taxon-name-part-type="genus" reg="Neofusicoccum">Neofusicoccum</tp:taxon-name-part> <tp:taxon-name-part taxon-name-part-type="species" reg="luteum">luteum</tp:taxon-name-part></tp:taxon-name></italic> (CMW 4165 and CBS 562.26). Bootstrap support values for <abbrev xmlns:xlink="http://www.w3.org/1999/xlink" xlink:title="maximum likelihood" xlink:type="simple">ML</abbrev> ≥ 65% and Posterior probabilities (<abbrev xmlns:xlink="http://www.w3.org/1999/xlink" xlink:title="posterior probabilities" xlink:type="simple">PP</abbrev>) ≥ 0.90 are noted at the nodes. Strain numbers are noted after the species names. Strains isolated in this study are represented as blue and type strains are in bold.</p></caption><graphic xmlns:xlink="http://www.w3.org/1999/xlink" xlink:href="mycokeys-130-287-g001.jpg" id="oo_1573460.jpg" position="float" orientation="portrait" xlink:type="simple"><uri content-type="original_file" xlink:type="simple">https://binary.pensoft.net/fig/1573460</uri></graphic></fig></tp:treatment-sec><ref-list><ref id="B41"><mixed-citation xmlns:xlink="http://www.w3.org/1999/xlink" xlink:type="simple">Phillips A, Alves A, Correia A, Luque J (2005) Two new species of <italic><tp:taxon-name><tp:taxon-name-part taxon-name-part-type="genus">Botryosphaeria</tp:taxon-name-part></tp:taxon-name></italic> with brown, 1- septate ascospores and <italic><tp:taxon-name><tp:taxon-name-part taxon-name-part-type="genus">Dothiorella</tp:taxon-name-part></tp:taxon-name></italic> anamorphs. Mycologia 97: 513–529. <ext-link xlink:href="10.1080/15572536.2006.11832826" ext-link-type="doi" xlink:type="simple">https://doi.org/10.1080/15572536.2006.11832826</ext-link></mixed-citation></ref><ref id="B13"><mixed-citation xmlns:xlink="http://www.w3.org/1999/xlink" xlink:type="simple">Dissanayake AJ, Camporesi E, Hyde KD, Phillips AJL, Fu CY, Yan JY, Li XH (2016) <italic><tp:taxon-name><tp:taxon-name-part taxon-name-part-type="genus">Dothiorella</tp:taxon-name-part></tp:taxon-name></italic> species associated with woody hosts in Italy. Mycosphere 7(1): 51–63. <ext-link xlink:href="10.5943/mycosphere/7/1/6" ext-link-type="doi" xlink:type="simple">https://doi.org/10.5943/mycosphere/7/1/6</ext-link></mixed-citation></ref><ref id="B45"><mixed-citation xmlns:xlink="http://www.w3.org/1999/xlink" xlink:type="simple">Phookamsak R, Hyde KD, Jeewon R, Bhat DJ, Jones EBG, Maharachchikumbura SSN, Raspé O, Karunarathna SC, Wanasinghe DN, Hongsanan S, Doilom M, Tennakoon DS, Machado AR, Firmino AL, Ghosh A, Karunarathna A, Mešić A, Dutta AK, Thongbai B, Devadatha B, Norphanphoun C, Senwanna C, Wei D, Pem D, Ackah FK, Wang GN, Jiang H-B, Madrid H, Lee HB, Goonasekara ID, Manawasinghe IS, Kušan I, Cano J, Gené J, Li J, Das K, Acharya K, Raj KNA, Latha KPD, Chethana KWT, He MQ, Dueñas M, Jadan M, Martín MP, Samarakoon MC, Dayarathne MC, Raza M, Park MS, Telleria MT, Chaiwan N, Matočec N, de Silva NI, Pereira OL, Singh PN, Manimohan P, Uniyal P, Shang Q-J, Bhatt RP, Perera RH, Alvarenga RLM, Nogal-Prata S, Singh SK, Vadthanarat S, Oh S-Y, Huang S-K, Rana S, Konta S, Paloi S, Jayasiri SC, Jeon SJ, Mehmood T, Gibertoni TB, Nguyen TTT, Singh U, Thiyagaraja V, Sarma VV, Dong W, Yu X-D, Lu YZ, Lim YW, Chen Y, Tkalčec Z, Zhang ZF, Luo Z-L, Daranagama DA, Thambugala KM, Tibpromma S, Camporesi E, Bulgakov TS, Dissanayake AJ, Senanayake IC, Dai DQ, Tang L-Z, Khan S, Zhang H, Promputtha I, Cai L, Chomnunti P, Zhao R-L, Lumyong S, Boonmee S, Wen T-C, Mortimer PE, Xu J (2019) Fungal diversity notes 929–1035: taxonomic and phylogenetic contributions on genera and species of fungi. Fungal Diversity 95: 1–273. <ext-link xlink:href="10.1007/s13225-019-00421-w" ext-link-type="doi" xlink:type="simple">https://doi.org/10.1007/s13225-019-00421-w</ext-link></mixed-citation></ref><ref id="B21"><mixed-citation xmlns:xlink="http://www.w3.org/1999/xlink" xlink:type="simple">Hyde KD, de Silva NI, Jeewon R, Bhat DJ, Phookamsak R, Doilom M, Boonmee S, Jayawardena RS, Maharachchikumbura SSN, Senanayake IC, Manawasinghe IS, Liu NG, Abeywickrama PD, Chaiwan N, Karunarathna A, Pem D, Lin CG, Sysouphanthong P, Luo ZL, Wei DP, Wanasinghe DN, Norphanphoun C, Tennakoon DS, Samarakoon MC, Jayasiri SC, Jiang HB, Zeng XY, Li JF, Wijesinghe SN, Devadatha B, Goonasekara ID, Brahmanage RS, Yang EF, Aluthmuhandiram JVS, Dayarathne MC, Marasinghe DS, Li WJ, Dissanayake LS, Dong W, Huanraluek N, Lumyong S, Liu JK, Karunarathna SC, Jones EBG, Al-Sadi AM, Xu JC, Harishchandra D, Sarma VV, Bulgakov TS (2020) AJOM new records and collections of fungi: 1–100. Asian Journal of Mycology 3(1): 22–294. <ext-link xlink:href="10.5943/ajom/3/1/3" ext-link-type="doi" xlink:type="simple">https://doi.org/10.5943/ajom/3/1/3</ext-link></mixed-citation></ref><ref id="B2"><mixed-citation xmlns:xlink="http://www.w3.org/1999/xlink" xlink:type="simple">Abdollahzadeh J, Javadi A, Zare R, Phillips AJL (2014) A phylogenetic study of <italic><tp:taxon-name><tp:taxon-name-part taxon-name-part-type="genus">Dothiorella</tp:taxon-name-part></tp:taxon-name></italic> and <italic><tp:taxon-name><tp:taxon-name-part taxon-name-part-type="genus">Spencermartinsia</tp:taxon-name-part></tp:taxon-name></italic> species associated with woody plants in Iran, New Zealand, Portugal and Spain. Persoonia 32: 1–12. <ext-link xlink:href="10.3767/003158514X678606" ext-link-type="doi" xlink:type="simple">https://doi.org/10.3767/003158514X678606</ext-link></mixed-citation></ref><ref id="B24"><mixed-citation xmlns:xlink="http://www.w3.org/1999/xlink" xlink:type="simple">Jami F, Marincowitz S, Slippers B, Crous PW, Le Roux JJ, Richardson DM, Wingfield MJ (2019) <tp:taxon-name><tp:taxon-name-part taxon-name-part-type="family">Botryosphaeriaceae</tp:taxon-name-part></tp:taxon-name> associated with <italic><tp:taxon-name><tp:taxon-name-part taxon-name-part-type="genus">Acacia</tp:taxon-name-part> <tp:taxon-name-part taxon-name-part-type="species">heterophylla</tp:taxon-name-part></tp:taxon-name></italic> (La Réunion) and <italic><tp:taxon-name><tp:taxon-name-part taxon-name-part-type="genus">Acacia</tp:taxon-name-part> <tp:taxon-name-part taxon-name-part-type="species">koa</tp:taxon-name-part></tp:taxon-name></italic> (Hawaii). Fungal Biology 123(11): 783–790. <ext-link xlink:href="10.1016/j.funbio.2019.07.001" ext-link-type="doi" xlink:type="simple">https://doi.org/10.1016/j.funbio.2019.07.001</ext-link></mixed-citation></ref><ref id="B64"><mixed-citation xmlns:xlink="http://www.w3.org/1999/xlink" xlink:type="simple">Wu Y, Peng C, Yuan R, Zhang M, Hu Y, Tian C (2024) New species and records of <tp:taxon-name><tp:taxon-name-part taxon-name-part-type="order">Botryosphaeriales</tp:taxon-name-part></tp:taxon-name> (<tp:taxon-name><tp:taxon-name-part taxon-name-part-type="family">Dothideomycetes</tp:taxon-name-part></tp:taxon-name>) associated with tree dieback in Beijing, China. MycoKeys 106: 225–250. <ext-link xlink:href="10.3897/mycokeys.106.122890" ext-link-type="doi" xlink:type="simple">https://doi.org/10.3897/mycokeys.106.122890</ext-link></mixed-citation></ref><ref id="B67"><mixed-citation xmlns:xlink="http://www.w3.org/1999/xlink" xlink:type="simple">You CJ, Liu X, Li LX, Tsui CKM, Tian CM (2017) <italic><tp:taxon-name><tp:taxon-name-part taxon-name-part-type="genus">Dothiorella</tp:taxon-name-part> <tp:taxon-name-part taxon-name-part-type="species">magnoliae</tp:taxon-name-part></tp:taxon-name></italic>, a new species associated with dieback of <italic><tp:taxon-name><tp:taxon-name-part taxon-name-part-type="genus">Magnolia</tp:taxon-name-part> <tp:taxon-name-part taxon-name-part-type="species">grandiflora</tp:taxon-name-part></tp:taxon-name></italic> from China. Mycosphere 8(2): 1031–1041. <ext-link xlink:href="10.5943/mycosphere/8/2/6" ext-link-type="doi" xlink:type="simple">https://doi.org/10.5943/mycosphere/8/2/6</ext-link></mixed-citation></ref><ref id="B22"><mixed-citation xmlns:xlink="http://www.w3.org/1999/xlink" xlink:type="simple">Hyde KD, Wijesinghe SN, Afshari N, Aumentado HD, Bhunjun CS, Boonmee S, Camporesi E, Chethana KWT, Doilom M, Dong W, Du TY, Farias ARG, Gao Y, Jayawardena RS, Karimi O, Karunarathna SC, Kularathnage ND, Lestari AS, Li CJY, Li YX, Liao CF, Liu XF, Lu L, Lu YZ, Luo ZL, Ma J, Mamarabadi M, Manawasinghe IS, Mapook A, Mi LX, Niranjan M, Senanayake IC, Shen HW, Su HL, Tibpromma S, Xu RJ, Yan JY, Yang YH, Yang YY, Yu FQ, Kang JC, Zhang JY (2024) Mycosphere Notes 469–520. Mycosphere 15(1): 1294–1454. <ext-link xlink:href="10.5943/mycosphere/15/1/11" ext-link-type="doi" xlink:type="simple">https://doi.org/10.5943/mycosphere/15/1/11</ext-link></mixed-citation></ref><ref id="B57"><mixed-citation xmlns:xlink="http://www.w3.org/1999/xlink" xlink:type="simple">Slippers B, Roux J, Wingfield MJ, Van der Walt FJJ, Jami F, Mehl JWM, Marais GJ (2014) Confronting the constraints of morphological taxonomy in the <tp:taxon-name><tp:taxon-name-part taxon-name-part-type="order">Botryosphaeriales</tp:taxon-name-part></tp:taxon-name>. Persoonia-Molecular Phylogeny and Evolution of Fungi 33(1): 155–168. <ext-link xlink:href="10.3767/003158514X684780" ext-link-type="doi" xlink:type="simple">https://doi.org/10.3767/003158514X684780</ext-link></mixed-citation></ref><ref id="B69"><mixed-citation xmlns:xlink="http://www.w3.org/1999/xlink" xlink:type="simple">Zhang W, Groenewald JZ, Lombard L, Schumacher RK, Phillips AJL, Crous PW (2021) Evaluating species in <tp:taxon-name><tp:taxon-name-part taxon-name-part-type="order">Botryosphaeriales</tp:taxon-name-part></tp:taxon-name>. Persoonia-Molecular Phylogeny and Evolution of Fungi 46: 63–115. <ext-link xlink:href="10.3767/persoonia.2021.46.03" ext-link-type="doi" xlink:type="simple">https://doi.org/10.3767/persoonia.2021.46.03</ext-link></mixed-citation></ref><ref id="B68"><mixed-citation xmlns:xlink="http://www.w3.org/1999/xlink" xlink:type="simple">Zhang M, He W, Wu JR, Zhang Y (2016) Two new species of <italic><tp:taxon-name><tp:taxon-name-part taxon-name-part-type="genus">Spencermartinsia</tp:taxon-name-part></tp:taxon-name></italic> (<tp:taxon-name><tp:taxon-name-part taxon-name-part-type="family">Botryosphaeriaceae</tp:taxon-name-part></tp:taxon-name>, <tp:taxon-name><tp:taxon-name-part taxon-name-part-type="order">Botryosphaeriales</tp:taxon-name-part></tp:taxon-name>) from China. Mycosphere 7(7): 942–949. <ext-link xlink:href="10.5943/mycosphere/si/1b/4" ext-link-type="doi" xlink:type="simple">https://doi.org/10.5943/mycosphere/si/1b/4</ext-link></mixed-citation></ref></ref-list></tp:taxon-treatment>
