# Supplementary material for: Taxonomic novelties of Dothiorella and additions to Botryosphaeriaceae from Yunnan, China
Source: MycoKeys. 2026 Mar 30;130:287–313. doi: 10.3897/mycokeys.130.183564 (PMC13054335; doi:10.3897/mycokeys.130.183564)
Supplement: XML Treatment for Dothiorella camelliae [file mycokeys.130.183564-treatment3.xml]

<!DOCTYPE tp:taxon-treatment
  PUBLIC "-//TaxonX//DTD Taxonomic Treatment Publishing DTD v0 20100105//EN" "tax-treatment-NSO.dtd">
<tp:taxon-treatment xmlns:tp="http://www.plazi.org/taxpub"><tp:treatment-meta><kwd-group><label>Taxon classification</label><kwd>
                <named-content content-type="kingdom">Fungi</named-content>
              </kwd><kwd>
                <named-content content-type="order">Botryosphaeriales</named-content>
              </kwd><kwd>
                <named-content content-type="family">Botryosphaeriaceae</named-content>
              </kwd></kwd-group><mixed-citation publication-type="journal"><person-group><name><surname>Rathnayaka</surname><given-names>Achala R.</given-names></name><name><surname>Liu</surname><given-names>Jianwei</given-names></name><name><surname>Yan</surname><given-names>Zhuyue</given-names></name><name><surname>Yang</surname><given-names>Shimei</given-names></name><name><surname>Yuan</surname><given-names>Jing</given-names></name><name><surname>Shi</surname><given-names>Xiaofei</given-names></name><name><surname>Wan</surname><given-names>Shanping</given-names></name><name><surname>Dai</surname><given-names>Dongqin</given-names></name><name><surname>Senanayake</surname><given-names>Indunil C.</given-names></name><name><surname>Yu</surname><given-names>Fuqiang</given-names></name></person-group><article-title>Taxonomic novelties of <italic><tp:taxon-name><tp:taxon-name-part taxon-name-part-type="genus" reg="Dothiorella">Dothiorella</tp:taxon-name-part></tp:taxon-name></italic> and additions to <tp:taxon-name><tp:taxon-name-part taxon-name-part-type="family" reg="Botryosphaeriaceae">Botryosphaeriaceae</tp:taxon-name-part></tp:taxon-name> from Yunnan, China</article-title><source>MycoKeys</source><day>30</day><month>03</month><year>2026</year><volume>130</volume><fpage>287</fpage><lpage>313</lpage><pub-id pub-id-type="doi">10.3897/mycokeys.130.183564</pub-id></mixed-citation></tp:treatment-meta><tp:nomenclature><tp:taxon-name><object-id xmlns:xlink="http://www.w3.org/1999/xlink" content-type="arpha" xlink:type="simple">18850920-6357-5170-838E-875E16C0B893</object-id>
                    		<tp:taxon-name-part taxon-name-part-type="genus" reg="Dothiorella">Dothiorella</tp:taxon-name-part> <tp:taxon-name-part taxon-name-part-type="species" reg="camelliae">camelliae</tp:taxon-name-part>
                    	
                    		<object-id xmlns:xlink="http://www.w3.org/1999/xlink" xlink:type="simple">Index Fungorum: IF847167</object-id>
                    	</tp:taxon-name><tp:taxon-authority>W.Li Li &amp; Jian K. Liu (2023)</tp:taxon-authority><xref ref-type="fig" rid="F6">Fig. 6</xref></tp:nomenclature><tp:treatment-sec sec-type="Description"><title>Description.</title><p><bold><italic>Saprobic</italic></bold> on dead branches of <italic><tp:taxon-name><tp:taxon-name-part taxon-name-part-type="genus" reg="Macaranga">Macaranga</tp:taxon-name-part> <tp:taxon-name-part taxon-name-part-type="species" reg="peltata">peltata</tp:taxon-name-part></tp:taxon-name></italic>. <bold><italic>Sexual morph</italic>: <italic>Ascomata</italic></bold> 125–150 × 100–225 μm (x̄ = 150 × 140 μm, n = 10), immersed to erumpent through host tissue, globose, solitary and scattered, black, multilocular or unilocular. <bold><italic>Peridium</italic></bold> 15–46 μm wide, composed of two layers, outer layer consists of thick-walled, brown to dark-brown cells of <italic>textura angularis</italic>, inner layer consists of thin-walled, pale brown to hyaline cells of <italic>textura angularis</italic>. <bold><italic>Hamathecium</italic></bold> comprising numerous 3–4 μm wide, hyaline, frequently aseptate pseudoparaphyses. <bold><italic>Asci</italic></bold> 72–90 × 20–25 μm (x̄ = 80 × 23 μm, n = 30), 8-spored, bitunicate, fissitunicate, cylindrical-clavate to clavate, short-pedicellate, apically rounded, with ocular chamber. <bold><italic>Ascospores</italic></bold> 18–25 × 9–12 μm (x̄ = 22 × 11 μm, n = 30, l/w ratio = 2), overlapping 2–3-seriate, oblong, ovate to sub-clavate, straight or slightly curved, initially hyaline and aseptate and becoming dark brown and 1-septate at maturity, slightly constricted at the septum, rough-walled. <bold><italic>Asexual morph</italic></bold>: Undetermined.</p><fig id="F6" position="float" orientation="portrait"><object-id xmlns:xlink="http://www.w3.org/1999/xlink" content-type="doi" xlink:type="simple">10.3897/mycokeys.130.183564.figure6</object-id><object-id xmlns:xlink="http://www.w3.org/1999/xlink" content-type="arpha" xlink:type="simple">DCE82AF0-32C7-501B-ABAE-A16955F4AE70</object-id><label>Figure 6.</label><caption><p><italic><tp:taxon-name><tp:taxon-name-part taxon-name-part-type="genus" reg="Dothiorella">Dothiorella</tp:taxon-name-part> <tp:taxon-name-part taxon-name-part-type="species" reg="camelliae">camelliae</tp:taxon-name-part></tp:taxon-name></italic> (<abbrev xmlns:xlink="http://www.w3.org/1999/xlink" xlink:title="Kunming Institute of Botany Academia Sinica" xlink:type="simple">HKAS</abbrev> 151751, a new host record) on dead branch of <italic><tp:taxon-name><tp:taxon-name-part taxon-name-part-type="genus" reg="Macaranga">Macaranga</tp:taxon-name-part> <tp:taxon-name-part taxon-name-part-type="species" reg="peltata">peltata</tp:taxon-name-part></tp:taxon-name></italic>. <bold>a</bold>. Natural host substrate; <bold>b, c</bold>. Appearance of ascostromata on host; <bold>d</bold>. A section through ascostromata; <bold>e</bold>. A cross section of an ascoma; <bold>f</bold>. Peridium; <bold>g</bold>. Pseudoparaphyses; <bold>h–m</bold>. Asci; <bold>n–q</bold>. Ascospores; <bold>r</bold>. A germinated ascospore; <bold>s, t</bold>. Colony on <abbrev xmlns:xlink="http://www.w3.org/1999/xlink" xlink:title="potato dextrose agar" xlink:type="simple">PDA</abbrev> (<bold>s</bold>. Upper; <bold>t</bold>. Lower views). Scale bars: 2 mm (<bold>b</bold>); 500 μm (<bold>c</bold>); 200 μm (<bold>d</bold>); 50 μm (<bold>e</bold>); 20 μm (<bold>h–m, r</bold>); 10 μm (<bold>f, g, n–q</bold>).</p></caption><graphic xmlns:xlink="http://www.w3.org/1999/xlink" xlink:href="mycokeys-130-287-g006.jpg" id="oo_1573465.jpg" position="float" orientation="portrait" xlink:type="simple"><uri content-type="original_file" xlink:type="simple">https://binary.pensoft.net/fig/1573465</uri></graphic></fig></tp:treatment-sec><tp:treatment-sec sec-type="Culture characteristics"><title>Culture characteristics.</title><p>Ascospores germinating on <abbrev xmlns:xlink="http://www.w3.org/1999/xlink" xlink:title="potato dextrose agar" xlink:type="simple">PDA</abbrev> within 24 h. Germ tubes produced at one side of ascospore. Colonies on <abbrev xmlns:xlink="http://www.w3.org/1999/xlink" xlink:title="potato dextrose agar" xlink:type="simple">PDA</abbrev> reaching 2–3.5 cm diam. after 6 days at 25 °C, colonies circular in shape, medium dense, flat or effuse, slightly raised, fluffy to fairly fluffy, aerial, black in both upper and lower sides.</p></tp:treatment-sec><tp:treatment-sec sec-type="Material examined"><title>Material examined.</title><p>China • Yunnan Province, Pu’er City, lives on dead branches of <italic><tp:taxon-name><tp:taxon-name-part taxon-name-part-type="genus" reg="Macaranga">Macaranga</tp:taxon-name-part> <tp:taxon-name-part taxon-name-part-type="species" reg="peltata">peltata</tp:taxon-name-part></tp:taxon-name></italic> Roxb. Mueller (<tp:taxon-name><tp:taxon-name-part taxon-name-part-type="family" reg="Euphorbiaceae">Euphorbiaceae</tp:taxon-name-part></tp:taxon-name>), 06 July 2025, Achala Rathnayaka, AS27 (<abbrev xmlns:xlink="http://www.w3.org/1999/xlink" xlink:title="Kunming Institute of Botany Academia Sinica" xlink:type="simple">HKAS</abbrev> 151751), living culture GBWSCCF110208.</p></tp:treatment-sec><tp:treatment-sec sec-type="Notes"><title>Notes.</title><p>Based on multigene phylogenetic analyses (<abbrev xmlns:xlink="http://www.w3.org/1999/xlink" xlink:title="large subunit of nuclear ribosomal RNA" xlink:type="simple">LSU</abbrev>, <abbrev xmlns:xlink="http://www.w3.org/1999/xlink" xlink:title="internal transcribed spacers region" xlink:type="simple">ITS</abbrev>, <italic>tef</italic>1-α and <italic>β-tubulin</italic>), our new strain (GBWSCCF110208) clustered with the ex-type strain of <italic><tp:taxon-name><tp:taxon-name-part taxon-name-part-type="genus" reg="Dothiorella">D.</tp:taxon-name-part> <tp:taxon-name-part taxon-name-part-type="species" reg="camelliae">camelliae</tp:taxon-name-part></tp:taxon-name></italic> (CGMCC 3. 24158) with 100% <abbrev xmlns:xlink="http://www.w3.org/1999/xlink" xlink:title="maximum likelihood" xlink:type="simple">ML</abbrev> and 1.00 <abbrev xmlns:xlink="http://www.w3.org/1999/xlink" xlink:title="posterior probabilities" xlink:type="simple">PP</abbrev> statistical support (Fig. <xref ref-type="fig" rid="F1">1</xref>). Morphologically, our collection is similar to the holotype of <italic><tp:taxon-name><tp:taxon-name-part taxon-name-part-type="genus" reg="Dothiorella">D.</tp:taxon-name-part> <tp:taxon-name-part taxon-name-part-type="species" reg="camelliae">camelliae</tp:taxon-name-part></tp:taxon-name></italic> (<abbrev xmlns:xlink="http://www.w3.org/1999/xlink" xlink:title="Kunming Institute of Botany Academia Sinica" xlink:type="simple">HKAS</abbrev> 125892), which was collected from decaying branches of <italic><tp:taxon-name><tp:taxon-name-part taxon-name-part-type="genus" reg="Camellia">Camellia</tp:taxon-name-part> <tp:taxon-name-part taxon-name-part-type="species" reg="oleifera">oleifera</tp:taxon-name-part></tp:taxon-name></italic> in Sichuan Province, China (<xref ref-type="bibr" rid="B30">Li et al. 2023</xref>). Both strains have solitary or gregarious, globose, black, multilocular or unilocular ascomata; hyaline, aseptate pseudoparaphyses; clavate asci; and oblong, ovate to sub-clavate, dark brown ascospores (<xref ref-type="bibr" rid="B30">Li et al. 2023</xref>). Previously, <italic><tp:taxon-name><tp:taxon-name-part taxon-name-part-type="genus" reg="Dothiorella">D.</tp:taxon-name-part> <tp:taxon-name-part taxon-name-part-type="species" reg="camelliae">camelliae</tp:taxon-name-part></tp:taxon-name></italic> was recorded on dead branches of <italic><tp:taxon-name><tp:taxon-name-part taxon-name-part-type="genus" reg="Camellia">Camellia</tp:taxon-name-part> <tp:taxon-name-part taxon-name-part-type="species" reg="oleifera">oleifera</tp:taxon-name-part></tp:taxon-name></italic> and <italic><tp:taxon-name><tp:taxon-name-part taxon-name-part-type="genus" reg="Paeonia">Paeonia</tp:taxon-name-part> <tp:taxon-name-part taxon-name-part-type="species" reg="suffruticosa">suffruticosa</tp:taxon-name-part></tp:taxon-name></italic> in Sichuan and Shandong Provinces, China, respectively (<xref ref-type="bibr" rid="B30">Li et al. 2023</xref>). We determined our collection as a new host record of <italic><tp:taxon-name><tp:taxon-name-part taxon-name-part-type="genus" reg="Dothiorella">D.</tp:taxon-name-part> <tp:taxon-name-part taxon-name-part-type="species" reg="camelliae">camelliae</tp:taxon-name-part></tp:taxon-name></italic> from <italic><tp:taxon-name><tp:taxon-name-part taxon-name-part-type="genus" reg="Macaranga">Macaranga</tp:taxon-name-part> <tp:taxon-name-part taxon-name-part-type="species" reg="peltata">peltata</tp:taxon-name-part></tp:taxon-name></italic> in Yunnan Province, China.</p></tp:treatment-sec><tp:treatment-sec><!--Section generated to contain objects referenced in tp:taxon-treatment.--><fig id="F1" position="float" orientation="portrait"><object-id xmlns:xlink="http://www.w3.org/1999/xlink" content-type="doi" xlink:type="simple">10.3897/mycokeys.130.183564.figure1</object-id><object-id xmlns:xlink="http://www.w3.org/1999/xlink" content-type="arpha" xlink:type="simple">9ADC28A4-F35C-536A-98A0-6D2220863C01</object-id><label>Figure 1.</label><caption><p>Phylogenetic tree generated from <abbrev xmlns:xlink="http://www.w3.org/1999/xlink" xlink:title="maximum likelihood" xlink:type="simple">ML</abbrev> analysis based on combined dataset of <abbrev xmlns:xlink="http://www.w3.org/1999/xlink" xlink:title="large subunit of nuclear ribosomal RNA" xlink:type="simple">LSU</abbrev>, <abbrev xmlns:xlink="http://www.w3.org/1999/xlink" xlink:title="internal transcribed spacers region" xlink:type="simple">ITS</abbrev>, <italic>tef</italic>1-α and <italic>β-tubulin</italic>. The tree is rooted to <italic><tp:taxon-name><tp:taxon-name-part taxon-name-part-type="genus" reg="Neofusicoccum">Neofusicoccum</tp:taxon-name-part> <tp:taxon-name-part taxon-name-part-type="species" reg="luteum">luteum</tp:taxon-name-part></tp:taxon-name></italic> (CMW 4165 and CBS 562.26). Bootstrap support values for <abbrev xmlns:xlink="http://www.w3.org/1999/xlink" xlink:title="maximum likelihood" xlink:type="simple">ML</abbrev> ≥ 65% and Posterior probabilities (<abbrev xmlns:xlink="http://www.w3.org/1999/xlink" xlink:title="posterior probabilities" xlink:type="simple">PP</abbrev>) ≥ 0.90 are noted at the nodes. Strain numbers are noted after the species names. Strains isolated in this study are represented as blue and type strains are in bold.</p></caption><graphic xmlns:xlink="http://www.w3.org/1999/xlink" xlink:href="mycokeys-130-287-g001.jpg" id="oo_1573460.jpg" position="float" orientation="portrait" xlink:type="simple"><uri content-type="original_file" xlink:type="simple">https://binary.pensoft.net/fig/1573460</uri></graphic></fig></tp:treatment-sec><ref-list><ref id="B30"><mixed-citation xmlns:xlink="http://www.w3.org/1999/xlink" xlink:type="simple">Li WL, Liang RR, Dissanayake AJ, Liu JK (2023) Botryosphaerialean fungi associated with woody oil plants cultivated in Sichuan Province China. MycoKeys 97: 71–116. <ext-link xlink:href="10.3897/mycokeys.97.103118" ext-link-type="doi" xlink:type="simple">https://doi.org/10.3897/mycokeys.97.103118</ext-link></mixed-citation></ref></ref-list></tp:taxon-treatment>
