# Supplementary material for: Taxonomic novelties of Dothiorella and additions to Botryosphaeriaceae from Yunnan, China
Source: MycoKeys. 2026 Mar 30;130:287–313. doi: 10.3897/mycokeys.130.183564 (PMC13054335; doi:10.3897/mycokeys.130.183564)
Supplement: XML Treatment for Barriopsis archontophoenicis [file mycokeys.130.183564-treatment4.xml]

<!DOCTYPE tp:taxon-treatment
  PUBLIC "-//TaxonX//DTD Taxonomic Treatment Publishing DTD v0 20100105//EN" "tax-treatment-NSO.dtd">
<tp:taxon-treatment xmlns:tp="http://www.plazi.org/taxpub"><tp:treatment-meta><kwd-group><label>Taxon classification</label><kwd>
                <named-content content-type="kingdom">Fungi</named-content>
              </kwd><kwd>
                <named-content content-type="order">Botryosphaeriales</named-content>
              </kwd><kwd>
                <named-content content-type="family">Botryosphaeriaceae</named-content>
              </kwd></kwd-group><mixed-citation publication-type="journal"><person-group><name><surname>Rathnayaka</surname><given-names>Achala R.</given-names></name><name><surname>Liu</surname><given-names>Jianwei</given-names></name><name><surname>Yan</surname><given-names>Zhuyue</given-names></name><name><surname>Yang</surname><given-names>Shimei</given-names></name><name><surname>Yuan</surname><given-names>Jing</given-names></name><name><surname>Shi</surname><given-names>Xiaofei</given-names></name><name><surname>Wan</surname><given-names>Shanping</given-names></name><name><surname>Dai</surname><given-names>Dongqin</given-names></name><name><surname>Senanayake</surname><given-names>Indunil C.</given-names></name><name><surname>Yu</surname><given-names>Fuqiang</given-names></name></person-group><article-title>Taxonomic novelties of <italic><tp:taxon-name><tp:taxon-name-part taxon-name-part-type="genus" reg="Dothiorella">Dothiorella</tp:taxon-name-part></tp:taxon-name></italic> and additions to <tp:taxon-name><tp:taxon-name-part taxon-name-part-type="family" reg="Botryosphaeriaceae">Botryosphaeriaceae</tp:taxon-name-part></tp:taxon-name> from Yunnan, China</article-title><source>MycoKeys</source><day>30</day><month>03</month><year>2026</year><volume>130</volume><fpage>287</fpage><lpage>313</lpage><pub-id pub-id-type="doi">10.3897/mycokeys.130.183564</pub-id></mixed-citation></tp:treatment-meta><tp:nomenclature><tp:taxon-name><object-id xmlns:xlink="http://www.w3.org/1999/xlink" content-type="arpha" xlink:type="simple">8A3394D9-CC74-58DB-988B-82D347099668</object-id>
                    		<tp:taxon-name-part taxon-name-part-type="genus" reg="Barriopsis">Barriopsis</tp:taxon-name-part> <tp:taxon-name-part taxon-name-part-type="species" reg="archontophoenicis">archontophoenicis</tp:taxon-name-part>
                    	
                    		<object-id xmlns:xlink="http://www.w3.org/1999/xlink" xlink:type="simple">Index Fungorum: IF552104</object-id>
                    	</tp:taxon-name><tp:taxon-authority>S. Konta, Boonmee &amp; K.D. Hyde (2016)</tp:taxon-authority><xref ref-type="fig" rid="F7">Fig. 7</xref></tp:nomenclature><tp:treatment-sec sec-type="Description"><title>Description.</title><p><bold><italic>Saprobic</italic></bold> on dead twig of <italic><tp:taxon-name><tp:taxon-name-part taxon-name-part-type="genus" reg="Clarisia">Clarisia</tp:taxon-name-part> <tp:taxon-name-part taxon-name-part-type="species" reg="racemosa">racemosa</tp:taxon-name-part></tp:taxon-name></italic>. <bold><italic>Sexual morph</italic>: <italic>Ascomata</italic></bold> 220–280 μm, high × 220–245 μm diam (x̄ = 260 × 225 μm, n = 10), solitary to aggregated, immersed, erumpent at maturity, uniloculate, subglobose, black, papillate. <bold><italic>Peridium</italic></bold> 25–60 μm wide, 3–5 layers, composed of outer layers of thick-walled, dark brown cells of <italic>textura angularis</italic>, inner layers composed of thin-walled, hyaline cells of <italic>textura angularis</italic>. <bold><italic>Hamathecium</italic></bold> comprising numerous 3–5 µm wide, hypha-like, septate, cellular pseudoparaphyses. <bold><italic>Asci</italic></bold> 75–140 × 20–34 μm (x̄ = 115 × 26 μm, n = 15), 8-spored, bitunicate, fissitunicate, cylindrical-clavate, short-pedicellate, apically rounded, with well development ocular chamber. <bold><italic>Ascospores</italic></bold> 23–30 × 8–11 μm (x̄ = 24 × 9.8 μm, n = 30, l/w = 2.4), overlapping 2–3-seriate, ellipsoid to ovoid, broad at the middle, aseptate, rough-walled, initially hyaline, with a large central guttule, becoming dark brown at maturity. <bold><italic>Asexual morph</italic></bold>: Undetermined.</p><fig id="F7" position="float" orientation="portrait"><object-id xmlns:xlink="http://www.w3.org/1999/xlink" content-type="doi" xlink:type="simple">10.3897/mycokeys.130.183564.figure7</object-id><object-id xmlns:xlink="http://www.w3.org/1999/xlink" content-type="arpha" xlink:type="simple">AC7A06AA-643B-5D98-8FB6-BE78FF690C35</object-id><label>Figure 7.</label><caption><p><italic><tp:taxon-name><tp:taxon-name-part taxon-name-part-type="genus" reg="Barriopsis">Barriopsis</tp:taxon-name-part> <tp:taxon-name-part taxon-name-part-type="species" reg="archontophoenicis">archontophoenicis</tp:taxon-name-part></tp:taxon-name></italic> (<abbrev xmlns:xlink="http://www.w3.org/1999/xlink" xlink:title="Kunming Institute of Botany Academia Sinica" xlink:type="simple">HKAS</abbrev> 151750, a new host record) on dead branch of <italic>clarisia racemosa</italic>. <bold>a</bold>. Natural host substrate; <bold>b</bold>. Appearance of ascostroma on the host substrate; <bold>c, d</bold>. A section through an ascoma; <bold>e</bold>. Peridium; <bold>f</bold>. Pseudoparaphyses; <bold>g–i</bold>. Asci; <bold>j–m</bold>. Ascospores; <bold>n</bold>. A germinated ascospore; <bold>o, p</bold>. Colony on <abbrev xmlns:xlink="http://www.w3.org/1999/xlink" xlink:title="potato dextrose agar" xlink:type="simple">PDA</abbrev> (<bold>o</bold>. Upper; <bold>p</bold>. Lower views). Scale bars: 200 μm (<bold>b, c</bold>); 100 μm (<bold>d</bold>); 20 μm (<bold>g–i, n</bold>); 10 μm (<bold>e</bold>, <bold>f, j–m</bold>).</p></caption><graphic xmlns:xlink="http://www.w3.org/1999/xlink" xlink:href="mycokeys-130-287-g007.jpg" id="oo_1573466.jpg" position="float" orientation="portrait" xlink:type="simple"><uri content-type="original_file" xlink:type="simple">https://binary.pensoft.net/fig/1573466</uri></graphic></fig></tp:treatment-sec><tp:treatment-sec sec-type="Culture characters"><title>Culture characters.</title><p>Ascospores germinating on <abbrev xmlns:xlink="http://www.w3.org/1999/xlink" xlink:title="potato dextrose agar" xlink:type="simple">PDA</abbrev> within 6 hours and germ tube produced from one end of the ascospore. Colonies on <abbrev xmlns:xlink="http://www.w3.org/1999/xlink" xlink:title="potato dextrose agar" xlink:type="simple">PDA</abbrev> reaching 6–8 cm diam. after 10 days at 25 °C, colonies irregular in shape, flat or effuse, slightly raised, pale yellow at the edge, black in both upper and lower sides.</p></tp:treatment-sec><tp:treatment-sec sec-type="Material examined"><title>Material examined.</title><p>China • Yunnan Province, Sun River National Forest Park, Pu’er City, on a dead twig of <italic><tp:taxon-name><tp:taxon-name-part taxon-name-part-type="genus" reg="Clarisia">Clarisia</tp:taxon-name-part> <tp:taxon-name-part taxon-name-part-type="species" reg="racemosa">racemosa</tp:taxon-name-part></tp:taxon-name></italic> (<tp:taxon-name><tp:taxon-name-part taxon-name-part-type="family" reg="Moraceae">Moraceae</tp:taxon-name-part></tp:taxon-name>), 07 July 2025, Achala Rathnayaka, AS14 (<abbrev xmlns:xlink="http://www.w3.org/1999/xlink" xlink:title="Kunming Institute of Botany Academia Sinica" xlink:type="simple">HKAS</abbrev> 151750), living culture GBWSCCF120264.</p></tp:treatment-sec><tp:treatment-sec sec-type="Notes"><title>Notes.</title><p>The specimen examined in this study has similar morphology to the holotype of <italic><tp:taxon-name><tp:taxon-name-part taxon-name-part-type="genus" reg="Barriopsis">Barriopsis</tp:taxon-name-part> <tp:taxon-name-part taxon-name-part-type="species" reg="archontophoenicis">archontophoenicis</tp:taxon-name-part></tp:taxon-name></italic>, collected from <italic><tp:taxon-name><tp:taxon-name-part taxon-name-part-type="genus" reg="Archontophoenix">Archontophoenix</tp:taxon-name-part> <tp:taxon-name-part taxon-name-part-type="species" reg="alexandrae">alexandrae</tp:taxon-name-part></tp:taxon-name></italic> in Thailand (<xref ref-type="bibr" rid="B27">Konta et al. 2016</xref>). Both isolates have solitary to aggregated, immersed ascomata, cylindrical-clavate, short-pedicellate, apically rounded asci, with a well-developed ocular chamber. Ascospores are ellipsoid to ovoid, broader at the middle, aseptate, and dark brown (<xref ref-type="bibr" rid="B27">Konta et al. 2016</xref>). Ascospore sizes are similar in both holotype and our collection (x̄ = 22 × 9 vs. x̄ = 24 × 9.8 μm, l/w = 2.4) (<xref ref-type="bibr" rid="B27">Konta et al. 2016</xref>). Based on the phylogenetic analyses, our strains of <italic><tp:taxon-name><tp:taxon-name-part taxon-name-part-type="genus" reg="Barriopsis">B.</tp:taxon-name-part> <tp:taxon-name-part taxon-name-part-type="species" reg="archontophoenicis">archontophoenicis</tp:taxon-name-part></tp:taxon-name></italic> (GBWSCCF120264 and <abbrev xmlns:xlink="http://www.w3.org/1999/xlink" xlink:title="Kunming Institute of Botany Academia Sinica" xlink:type="simple">HKAS</abbrev> 151750) clustered with the ex-type and other strain of <italic><tp:taxon-name><tp:taxon-name-part taxon-name-part-type="genus" reg="Barriopsis">B.</tp:taxon-name-part> <tp:taxon-name-part taxon-name-part-type="species" reg="archontophoenicis">archontophoenicis</tp:taxon-name-part></tp:taxon-name></italic> (MFLUCC 14-1164 and MFLU 20-0523) with 87% <abbrev xmlns:xlink="http://www.w3.org/1999/xlink" xlink:title="maximum likelihood" xlink:type="simple">ML</abbrev> and 0.97 <abbrev xmlns:xlink="http://www.w3.org/1999/xlink" xlink:title="posterior probabilities" xlink:type="simple">PP</abbrev> statistical support (Fig. <xref ref-type="fig" rid="F2">2</xref>). Previously, <italic><tp:taxon-name><tp:taxon-name-part taxon-name-part-type="genus" reg="Barriopsis">B.</tp:taxon-name-part> <tp:taxon-name-part taxon-name-part-type="species" reg="archontophoenicis">archontophoenicis</tp:taxon-name-part></tp:taxon-name></italic> have been recorded in <italic><tp:taxon-name><tp:taxon-name-part taxon-name-part-type="genus" reg="Archontophoenix">A.</tp:taxon-name-part> <tp:taxon-name-part taxon-name-part-type="species" reg="alexandrae">alexandrae</tp:taxon-name-part></tp:taxon-name></italic> in Thailand (<xref ref-type="bibr" rid="B27">Konta et al. 2016</xref>) and <italic><tp:taxon-name><tp:taxon-name-part taxon-name-part-type="genus" reg="Camellia">Camellia</tp:taxon-name-part> <tp:taxon-name-part taxon-name-part-type="species" reg="sinensis">sinensis</tp:taxon-name-part></tp:taxon-name></italic> in Taiwan province, China (<xref ref-type="bibr" rid="B48">Rathnayaka et al. 2021</xref>). Based on morpho-molecular analyses, we reported our collection as a new host record of <italic><tp:taxon-name><tp:taxon-name-part taxon-name-part-type="genus" reg="Barriopsis">B.</tp:taxon-name-part> <tp:taxon-name-part taxon-name-part-type="species" reg="archontophoenicis">archontophoenicis</tp:taxon-name-part></tp:taxon-name></italic> on <italic><tp:taxon-name><tp:taxon-name-part taxon-name-part-type="genus" reg="Clarisia">Clarisia</tp:taxon-name-part> <tp:taxon-name-part taxon-name-part-type="species" reg="racemosa">racemosa</tp:taxon-name-part></tp:taxon-name></italic> in China.</p></tp:treatment-sec><tp:treatment-sec><!--Section generated to contain objects referenced in tp:taxon-treatment.--><fig id="F2" position="float" orientation="portrait"><object-id xmlns:xlink="http://www.w3.org/1999/xlink" content-type="doi" xlink:type="simple">10.3897/mycokeys.130.183564.figure2</object-id><object-id xmlns:xlink="http://www.w3.org/1999/xlink" content-type="arpha" xlink:type="simple">4305CDF3-720D-5B38-84CA-DD2DFE451A67</object-id><label>Figure 2.</label><caption><p>Phylogram generated from <abbrev xmlns:xlink="http://www.w3.org/1999/xlink" xlink:title="maximum likelihood" xlink:type="simple">ML</abbrev> analysis based on combined dataset of <abbrev xmlns:xlink="http://www.w3.org/1999/xlink" xlink:title="small subunit of nuclear ribosomal RNA" xlink:type="simple">SSU</abbrev>, <abbrev xmlns:xlink="http://www.w3.org/1999/xlink" xlink:title="large subunit of nuclear ribosomal RNA" xlink:type="simple">LSU</abbrev>, <abbrev xmlns:xlink="http://www.w3.org/1999/xlink" xlink:title="internal transcribed spacers region" xlink:type="simple">ITS</abbrev> and <italic>tef</italic>1-α. The tree is rooted to <italic><tp:taxon-name><tp:taxon-name-part taxon-name-part-type="genus" reg="Lasiodiplodia">Lasiodiplodia</tp:taxon-name-part> <tp:taxon-name-part taxon-name-part-type="species" reg="crassispora">crassispora</tp:taxon-name-part></tp:taxon-name></italic> (CBS 118741) and <italic><tp:taxon-name><tp:taxon-name-part taxon-name-part-type="genus" reg="Lasiodiplodia">L.</tp:taxon-name-part> <tp:taxon-name-part taxon-name-part-type="species" reg="avicenniae">avicenniae</tp:taxon-name-part></tp:taxon-name></italic> (CMW 41467). Bootstrap support values for <abbrev xmlns:xlink="http://www.w3.org/1999/xlink" xlink:title="maximum likelihood" xlink:type="simple">ML</abbrev> ≥ 65% and Bayesian posterior probabilities (<abbrev xmlns:xlink="http://www.w3.org/1999/xlink" xlink:title="posterior probabilities" xlink:type="simple">PP</abbrev>) ≥ 0.90 are noted at the nodes. Strain numbers are noted after the species names. Strains isolated in this study are represented as blue and type strains are in bold.</p></caption><graphic xmlns:xlink="http://www.w3.org/1999/xlink" xlink:href="mycokeys-130-287-g002.jpg" id="oo_1573461.jpg" position="float" orientation="portrait" xlink:type="simple"><uri content-type="original_file" xlink:type="simple">https://binary.pensoft.net/fig/1573461</uri></graphic></fig></tp:treatment-sec><ref-list><ref id="B27"><mixed-citation xmlns:xlink="http://www.w3.org/1999/xlink" xlink:type="simple">Konta S, Phillips AJL, Bahkali AH, Jones EBG, Eungwanichayapant DP, Hyde KD, Boonmee S (2016) <tp:taxon-name><tp:taxon-name-part taxon-name-part-type="family">Botryosphaeriaceae</tp:taxon-name-part></tp:taxon-name> from palms in Thailand – <italic><tp:taxon-name><tp:taxon-name-part taxon-name-part-type="genus">Barriopsis</tp:taxon-name-part> <tp:taxon-name-part taxon-name-part-type="species">archontophoenicis</tp:taxon-name-part></tp:taxon-name></italic> sp. nov, from <italic><tp:taxon-name><tp:taxon-name-part taxon-name-part-type="genus">Archontophoenix</tp:taxon-name-part> <tp:taxon-name-part taxon-name-part-type="species">alexandrae</tp:taxon-name-part></tp:taxon-name></italic>. Mycosphere 7: 921–932. <ext-link xlink:href="10.5943/mycosphere/si/1b/1" ext-link-type="doi" xlink:type="simple">https://doi.org/10.5943/mycosphere/si/1b/1</ext-link></mixed-citation></ref><ref id="B48"><mixed-citation xmlns:xlink="http://www.w3.org/1999/xlink" xlink:type="simple">Rathnayaka AR, Chethana KWT, Phillips AJ, Liu JK, Hyde KD (2021) First report of <tp:taxon-name><tp:taxon-name-part taxon-name-part-type="family">Botryosphaeriaceae</tp:taxon-name-part></tp:taxon-name> species on <italic><tp:taxon-name><tp:taxon-name-part taxon-name-part-type="genus">Camellia</tp:taxon-name-part> <tp:taxon-name-part taxon-name-part-type="species">sinensis</tp:taxon-name-part></tp:taxon-name></italic> from Taiwan with a global checklist of <tp:taxon-name><tp:taxon-name-part taxon-name-part-type="family">Botryosphaeriaceae</tp:taxon-name-part></tp:taxon-name> species on this host. Chiang Mai Journal of Sciences 48(5): 1199–1223.</mixed-citation></ref></ref-list></tp:taxon-treatment>
